# Supplementary material for: Molecular basis of β-lactam antibiotic resistance of ESKAPE bacterium E. faecium Penicillin Binding Protein PBP5
Source: Nat Commun. 2023 Jul 17;14:4268. doi: 10.1038/s41467-023-39966-5 (PMC10352307; doi:10.1038/s41467-023-39966-5)
Supplement: Supplementary file 4 — Source Data [file 41467_2023_39966_MOESM4_ESM.xlsx]

## Sheet: Fig1D, 1E, 1F,1G
Residue Number	S231C-MTSL (PRE)	error			Residue Number	S459C-MTSL (PRE)	error
35	1	0.0189456			35	1	0.00990099
36		0.0214568			36	0.998491	0.01
37					37
38	0.95969	0.00261472			38	0.798144	0.00134048
39	0.906246	0.00363067			39	0.909165	0.00195695
40	0.857621	0.00355048			40	0.854208	0.00217391
41	0.898979	0.0064026			41	0.999642	0.00341297
42	0.950832	0.00324681			42	1.18739	0.00280112
43					43
44	1.08987	0.0617754			44	0.816838	0.030303
45	1.03002	0.0192519			45
46	1.00479	0.0153821			46	1.01637	0.008
47					47	0.815084	0.00680272
48					48
49	1.11415	0.0177902			49	0.874112	0.00980392
50	0.995482	0.00703752			50	1.00718	0.0033557
51					51	0.860884
52	1.06572	0.00817338			52
53	1.06191	0.0101388			53
54	1.06541	0.0125588			54
55	0.815104	0.0151391			55	0.940084	0.008
56	0.845242	0.00861242			56	0.951782	0.00469484
57					57
58					58	0.948004	0.0049505
59	0.998719	0.0180001			59	1.03903	0.0104167
60	1.02537	0.00263393			60	0.998865	0.0013459
61	0.118838	0.0376918			61	0.945511	0.00675676
62					62
63	0.184553	0.0321339			63	0.968461	0.00862069
64	0.756367	0.0121608			64	1.11782	0.00609756
65	0.094895	0.0738785			65	0.953127	0.0106383
66					66	1.31372	0.00321543
67	0.943384	0.00862157			67	0.837315	0.00507614
68	1.07531	0.00716908			68	0.996363	0.00393701
69					69	0.845476	0.00357143
70					70	1.06794	0.00714286
71	0.808916	0.00738677			71	1.09877	0.00333333
72					72	0.89841	0.00826446
73	0.877448	0.00642601			73	0.925953	0.00322581
74	0.850628	0.0338412			74	0.931175	0.0116279
75	0.893024	0.0269258			75	0.92355	0.016129
76	0.973165	0.0201053			76	1.01368	0.00854701
77	0.858409	0.0150437			77	1.26186	0.0052356
78					78
79	1.01147	0.00746869			79
80	0.65973	0.010523			80
81					81
82	0.741064	0.00656731			82	1.18056	0.00324675
83	0.769517	0.0129594			83	0.916237	0.00649351
84					84
85					85
86	1.0481	0.0102509			86	0.975121	0.00526316
87	1.00208	0.010113			87	0.953111	0.00558659
88					88	1.04397	0.166667
89					89
90					90	0.814377	0.00502513
91	1.11433	0.00921071			91
92	1.07343	0.0215121			92
93	0.986462	0.00958342			93
94					94
95	0.965045	0.00926754			95	0.919073	0.00380228
96	0.969507	0.0092711			96	0.970439	0.00480769
97					97
98	1.06631	0.00288082			98
99					99
100	0.930118	0.00973144			100	0.77809	0.00571429
101					101		0.00421941
102	1.00122	0.00973541			102	0.978307	0.00549451
103	0.978011	0.00858116			103	0.912394	0.00502513
104	0.95848	0.00639053			104
105	1.02864	0.00945326			105	0.964003	0.00515464
106	1.08981	0.0187798			106
107	1.08011	0.0083571			107	0.823515	0.00515464
108	1.05002	0.00436313			108	0.738376	0.00285714
109					109
110	1.00995	0.015356			110	0.992587	0.00847458
111					111	0.987478	0.1
112	1.03293	0.015549			112	0.868334	0.0102041
113					113
114	1.02287	0.0111454			114	0.932157	0.00588235
115	1.00884	0.00955198			115	0.941101	0.00526316
116					116
117	0.687871				117	0.947193	0.00444444
118	0.966513	0.00411611			118	1.10675	0.00219298
119	0.926531	0.00893216			119	0.945649	0.00531915
120	1.09239	0.0066565			120	0.990902	0.00344828
121	1.07648	0.0110957			121	0.934323	0.00578035
122	1.00548	0.0110509			122	0.9452	0.00578035
123	0.85189	0.00903714			123	0.843694	0.00462963
124	0.814053	0.0191562			124	0.967727	0.00980392
125					125	0.863049	0.008
126					126
127	1.03929	0.0142846			127	0.951072	0.00826446
128					128
129	0.981077	0.00985244			129	1.09083	0.00485437
130	1.05469	0.0043625			130	0.922721	0.00217865
131					131
132					132
133	1.01954	0.00623184			133	0.947528	0.00323625
134	1.0647	0.00857454			134	0.999121	0.00452489
135	1.04028	0.00636718			135	0.937583	0.00333333
136	1.01416	0.00736229			136	0.960559	0.00396825
137	1.00246	0.0089178			137	0.977512	0.00485437
138	1.00158	0.0108327			138	0.909808	0.00613497
139	1.01456	0.00821935			139	0.996445	0.00442478
140	0.95852	0.002355			140	0.877587	0.00130378
141					141
142	0.956669	0.00599639			142	0.771364	0.0033557
143	0.410836	0.0061828			143	0.919893	0.00246914
144					144
145	1.03622	0.00819548			145	0.763834	0.00606061
146	0.970002	0.00819736			146	0.98267	0.00458716
147					147
148	0.994763	0.00923358			148	0.969559	0.00502513
149	0.954164	0.0217891			149	1.03728	0.0117647
150	0.989842	0.00836811			150	0.945018	0.00454545
151					151
152	0.997845	0.0109452			152	0.821115	0.00588235
153					153	0.905337	0.00316456
154					154	0.928907	0.00833333
155	0.989575	0.0138096			155	1.01481	0.00740741
156					156
157	1.06485	0.00798757			157
158	1.03283	0.0111367			158	0.955322	0.00591716
159	0.952967	0.0073624			159	1.01592	0.00387597
160	0.976944	0.0040623			160	0.977841	0.00214592
161	0.9389	0.00737911			161	0.85752	0.00381679
162	0.824245	0.00838348			162	1.00232	0.00446429
163					163	1.06826	0.00204082
164	0.144192	0.0153984			164	0.818869	0.00343643
165	0.691116	0.00685618			165	1.16389	0.00328947
166	0.089658	0.0224227			166	0.899943	0.003125
167	0.763974	0.00641765			167
168	0.261981	0.0100233			168	0.961373	0.00307692
169					169
170					170
171	0.984751	0.00594203			171	0.998817	0.00288184
172	0.968517	0.0114561			172	0.963871	0.00584795
173	0.911982	0.00976728			173		0.00943396
174	1.04812	0.0182172			174	1.02986	0.00917431
175	1.04163	0.0124418			175	0.970539	0.00636943
176					176
177	1.01549	0.012318			177	0.987495	0.00641026
178	1.04772	0.0148677			178	0.969428	0.00775194
179	1.0233	0.00990068			179	0.971659	0.00526316
180					180
181	1.06319	0.0136955			181	0.95585	0.00769231
182	0.974729	0.0213277			182	1.08837	0.011236
183					183
184					184
185	1.00546	0.0212203			185	0.794438	0.0153846
186	0.995369	0.0101169			186	0.982728	0.00534759
187	1.04418	0.00943776			187	0.974035	0.00446429
188	0.96783	0.00934987			188	0.965525	0.00487805
189	0.936443	0.00433273			189
190	0.887223	0.0088362			190	0.928269	0.00460829
191	0.946965	0.00452661			191	0.990798	0.00243902
192	0.849928	0.00803208			192	0.89983	0.0041841
193	0.70907	0.0104489			193	0.904888	0.00497512
194	0.686155	0.0107224			194	0.925092	0.005
195	0.202418	0.0126229			195	0.921312	0.00401606
196	0.464826	0.00773872			196	0.873802	0.00322581
197					197
198					198
199	1.1126	0.0087496			199	0.813625	0.00534759
200	0.80027	0.0118853			200	0.907817	0.00662252
201	0.398742	0.00966336			201	0.926306	0.00383142
202	0.764727	0.00349139			202	0.80078	0.00166389
203	0.521577	0.00329228			203	0.945097	0.00141044
204	0.879865	0.00518928			204	0.870307	0.00271003
205	0.932118	0.00428229			205	1.04223	0.00220264
206	0.985523	0.0111969			206	1.00987	0.00588235
207					207
208	0.844808	0.0101412			208	0.967441	0.00490196
209	0.832442	0.0120885			209	0.970138	0.00574713
210	0.820698	0.0103816			210
211					211	1.08025	0.0434783
212	1.0363	0.0153149			212	0.936117	0.00793651
213					213
214					214
215	0.91285	0.010125			215	0.968685	0.00505051
216	0.998584	0.00964976			216	1.00049	0.00487805
217					217
218					218
219	0.948501	0.0050381			219	0.881356	0.00263852
220	0.678139	0.0036679			220	0.893574	0.00201613
221	0.736512	0.00485363			221	0.907573	0.00251256
222					222
223					223	0.937698	0.00236967
224	0.769596	0.00660095			224	0.925668	0.00327869
225					225	0.971912	0.00289855
226					226	0.910361	0.00238095
227	0.196486	0.0142763			227	0.919995	0.00364964
228	0.871852	0.0142249			228	1.29246	0.00735294
229	0.373319	0.0153828			229	0.984871	0.00558659
230		0.166862			230	0.957683	0.00353357
231					231	0.943553	0.00380228
232	0.0583291	0.0778838			232	0.995929	0.00588235
233	0.00493397	0.50005			233	0.967837	0.00318471
234	0.00876795	0.333455			234	0.939606	0.0041841
235					235
236	0.983458	0.0116889			236	1.00119	0.00595238
237	0.578316	0.0152533			237	0.871857	0.00793651
238					238	0.812779	0.00146413
239	0.10091	0.0315054			239	0.907207	0.00438596
240					240	0.897196	0.00363636
241	1.01489	0.00675254			241	0.839667	0.00314465
242	0.939767	0.00537401			242	0.868068	0.00310559
243					243
244	0.89473	0.00594775			244
245	1.02591	0.00275666			245
246	1.0259	0.00226728			246	0.892578	0.00113122
247	1.03303	0.00265829			247	0.935837	0.00134771
248	1.02734	0.00245592			248	0.893549	0.00118203
249					249
250		0.00313			250	0.924395	0.00107296
251	1.03517	0.00384623			251	0.923467	0.00187617
252					252
253	1.01445	0.00493072			253	0.990817	0.00263158
254	0.90346	0.00762245			254	0.894326	0.00387597
255					255
256	0.793385	0.0077786			256	0.935271	0.00357143
257	0.856176	0.00300062			257	0.975362	0.00152672
258	0.790751	0.00788863			258	0.861763	0.003861
259					259
260	0.816366	0.00894611			260	0.91204	0.00454545
261	0.740431	0.00755161			261	0.889947	0.0037037
262	0.870997	0.00939091			262	1.01153	0.00480769
263					263
264	1.05994	0.00427167			264	0.978087	0.00228833
265	0.991839	0.0139854			265	0.961392	0.00757576
266					266
267	1.0308	0.00777866			267
268	1.07024	0.0115834			268	1.0054	0.00628931
269	1.0213	0.00687636			269	1.01345	0.00358423
270					270
271					271
272	1.01143	0.0106059			272	0.913789	0.00636943
273	1.07438	0.010534			273
274					274	0.832503	0.00283286
275	1.08489	0.0119649			275
276	1.02265	0.0441152			276
277	0.986888	0.00303817			277
278	0.942166	0.0130443			278	0.979714	0.0070922
279	0.946447	0.00372387			279	0.95548	0.0019685
280	0.993792	0.0105169			280	0.970097	0.00574713
281					281
282	0.597495	0.0161618			282	1.00404	0.00806452
283					283	1.2171	0.00719424
284					284
285					285	1.18554	0.00502513
286					286	1.04155	0.003367
287					287
288	0.379933	0.0196646			288	0.886088	0.00819672
289	1.08842	0.013321			289
290					290
291	0.834084	0.0119499			291	0.919148	0.00578035
292	0.905335	0.00762245			292	1.01613	0.0037594
293	0.818883	0.00677665			293	0.810831	0.0034965
294					294
295	0.844802	0.0073392			295	1.15709	0.00322581
296	1.0091	0.022111			296	0.949304	0.0111111
297	0.962423	0.00535907			297	0.954663	0.00266667
298	0.893405	0.0139824			298	0.977692	0.00704225
299	0.877417	0.00900076			299
300	0.919391	0.0120547			300	1.0539	0.00518135
301	1.01525	0.0078496			301	1.02705	0.00458716
302	0.966339	0.0163892			302	0.971517	0.00884956
303	0.890678	0.00470491			303	0.863866	0.0026178
304	0.95836	0.00185255			304	0.90005	0.00107643
305	0.94058	0.00298702			305	0.915346	0.00158479
306	1.04019	0.00531171			306
307	1.09323	0.0115548			307	1.03601	0.0060241
308					308
309	1.00882	0.0147286			309	0.910601	0.00862069
310	1.00253	0.00671962			310
311	1.0404	0.00496248			311	0.976501	0.00247525
312					312
313	0.147298	0.0387076			313	0.927177	0.00884956
314	0.986884	0.0114299			314	0.934155	0.00606061
315	1.01255	0.00796832			315	1.31424	0.00318471
316	0.91075	0.00933722			316	0.919491	0.005
317	0.98811	0.0114351			317	0.917861	0.00606061
318	1.07735	0.00786441			318	0.94736	0.0041841
319	0.915559	0.00966374			319	0.946536	0.00518135
320	0.679289	0.0100877			320	0.998265	0.00510204
321	0.986605	0.0110743			321	0.954139	0.00561798
322	0.674701	0.00844479			322	0.982884	0.004329
323	0.821305	0.00348296			323	0.937467	0.00197628
324	1.09642	0.0137915			324
325					325
326	0.980984	0.0304111			326	0.996108	0.0151515
327	0.979284	0.0113173			327	0.959589	0.00613497
328	1.00048	0.00647509			328	0.945865	0.00334448
329	1.01084	0.00821935			329	0.987019	0.004329
330	1.0348	0.0127371			330	0.968882	0.0070922
331	1.02332	0.00608518			331	0.917247	0.00331126
332	0.947003	0.0162049			332	0.925674	0.00934579
333	1.00538	0.0183004			333	0.981498	0.00990099
334	1.07889	0.00666729			334
335	0.970481	0.0100527			335	0.944559	0.00543478
336	1.0355	0.00357333			336	1.01257	0.00177936
337	1.03898	0.00417898			337	0.863541	0.0022779
338	1.04294	0.0103587			338	0.995847	0.00520833
339	1.00667	0.00693376			339	0.987714	0.00326797
340	0.944141	0.0243073			340	1.09228	0.012987
341	1.05379	0.0660223			341
342					342
343					343
344	1.04944	0.0076555			344	0.958786	0.00401606
345	1.06883	0.00381918			345	0.878103	0.0027933
346	1.04936	0.0202975			346	1.00161	0.0105263
347	1.0381	0.0240129			347	0.97155	0.0135135
348	1.03364	0.0100759			348	0.973425	0.00543478
349	1.05372	0.0188459			349	0.931237	0.0103093
350	1.06808	0.0138636			350	0.986459	0.00757576
351	1.04184	0.0229665			351	1.00119	0.0126582
352	1.01593	0.0151438			352	0.974351	0.00833333
353					353
354	1.07478	0.0122522			354	0.951499	0.00671141
355	1.07236	0.0133373			355	0.992878	0.00694444
356					356
357	1.10147	0.0136553			357	0.914771	0.00694444
358					358	0.887976	0.0322581
359	0.981075	0.0116889			359	0.957725	0.00625
360	0.802611	0.00995167			360	0.951276	0.00543478
361	0.897715	0.0103452			361	0.957547	0.00531915
362	0.984821	0.00571882			362	0.921651	0.00323625
363	1.04713	0.00621565			363	0.83259	0.00343643
364					364
365					365
366					366
367	1.03147	0.00729598			367	0.943963	0.00387597
368	1.08129	0.015653			368	0.962662	0.00826446
369	1.06079	0.0170201			369	0.995854	0.00943396
370	1.06789	0.0125438			370	0.997892	0.00666667
371					371
372	1.03994	0.015549			372	1.01161	0.00819672
373					373
374		0.0941241			374	1.04708	0.0147059
375	0.984793	0.0247518			375
376	1.0807	0.00588125			376	0.966934	0.0030303
377	1.09225	0.00821643			377	0.847161	0.00492611
378					378
379	1.08813	0.0172436			379	0.970056	0.00909091
380	1.0365	0.0117484			380		0.00581395
381	1.07498	0.0376021			381	1.09381	0.0192308
382	0.920096	0.0135742			382	0.906655	0.00769231
383					383
384	1.03513	0.0118808			384	0.833323	0.00757576
385	0.982545	0.0168703			385	0.738894	0.0126582
386	1.02381	0.0199679			386	0.972681	0.0105263
387					387
388	0.949434	0.013022			388	0.87907	0.00719424
389	1.10426	0.0181336			389	0.988828	0.00943396
390	1.04757	0.00574162			390		0.00588235
391	1.04355	0.0103623			391	0.973966	0.00546448
392					392
393	0.589481	0.00753416			393	0.907512	0.00364964
394	1.01873	0.00662401			394	0.778098	0.00294118
395	1.10262	0.0140765			395	0.976156	0.00628931
396	0.696641	0.00664797			396
397	0.882938	0.0118612			397	0.887339	0.00689655
398	1.11243	0.00549703			398	0.899905	0.00294985
399	1.06153	0.00527581			399	0.965813	0.00280112
400	1.09628	0.0142134			400	0.891702	0.00746269
401	1.02695	0.0040099			401
402	0.966101	0.0129935			402	0.907817	0.00763359
403	0.965041	0.0186925			403	0.981086	0.0105263
404					404
405					405	1.02334	0.00383142
406					406
407	1.04742	0.0125691			407		0.00699301
408	1.08899	0.0117977			408	0.932502	0.00649351
409					409
410	1.02887	0.0224938			410	0.992626	0.0120482
411	1.02735	0.00615494			411	0.889625	0.00330033
412	1.03929	0.0101696			412	0.934528	0.00584795
413	1.03307	0.0278691			413	0.984814	0.015625
414	1.02643	0.0240732			414	1.04023	0.0131579
415	1.0993	0.0244766			415	0.997349	0.0135135
416					416
417	1.03681	0.00766347			417	0.900123	0.00440529
418	1.1086	0.01419			418	0.872305	0.00819672
419	1.00029	0.00915654			419	0.63817	0.00735294
420					420
421	1.06723	0.00857219			421	0.782079	0.00588235
422	0.991328	0.0149627			422
423	0.761805	0.00800006			423	0.928042	0.00381679
424	1.0337	0.00819778			424	0.754297	0.00724638
425	0.982928	0.0154284			425	1.03456	0.00819672
426					426	0.997674	0.00425532
427					427	1.01002	0.00276243
428					428
429	1.05139	0.0140737			429	0.953724	0.00775194
430					430	0.943566	0.00763359
431					431
432	1.01526	0.0155744			432	0.942037	0.00943396
433					433
434	1.04057	0.0278418			434	0.991659	0.015873
435	1.03199	0.0151192			435	0.940401	0.00862069
436	1.03165	0.0155744			436	0.994139	0.00862069
437					437
438	1.04985	0.0109957			438	0.937508	0.00641026
439	1.1013	0.00696294			439	0.931174	0.00374532
440					440
441	0.98357	0.0141736			441
442	1.04934	0.0113509			442	0.933696	0.00662252
443	1.05311	0.00583248			443	0.925582	0.00315457
444	1.05754	0.00770363			444	0.896975	0.0045045
445	1.03107	0.00304096			445	0.8134	0.00183486
446	1.01856	0.0072589			446	0.762025	0.00478469
447	0.956022	0.0018212			447
448	1.06846	0.00722147			448	0.518267	0.00735294
449					449	0.749036	0.00355872
450	1.03864	0.0124418			450	0.147101	0.0454545
451	1.07069	0.0157406			451	0.147032	0.0588235
452	1.05908	0.00805482			452	0.112552	0.037037
453					453
454	1.01008	0.00741612			454	0.923407	0.0037594
455	1.05877	0.00663514			455	0.494019	0.00591716
456	0.928183	0.020628			456	1.00102	0.0116279
457					457
458					458
459	1.06315	0.0138758			459		0.00819672
460	1.09583	0.0133052			460	0.602249	0.00735294
461	1.05917	0.00603158			461	0.0119872	0.25
462	1.03081	0.0118906			462	0.133392	0.05
463	1.04962	0.00782193			463
464	1.07023	0.00758159			464	0.136166	0.0294118
465	1.07525	0.00804244			465	0.649684	0.00636943
466					466
467	0.899751	0.0131258			467
468	0.936696	0.00963797			468
469					469	0.986935	0.00485437
470	1.06461	0.00612964			470	0.872025	0.00347222
471	1.07216	0.00707445			471	0.889105	0.00406504
472	1.04858	0.00910583			472	0.939538	0.00515464
473					473
474	0.824866	0.00939357			474	0.858611	0.00478469
475	0.992401	0.0161068			475	0.972144	0.00892857
476	1.02776	0.0130704			476	1.00745	0.0070922
477	0.992872	0.00948991			477	0.97522	0.00512821
478					478
479	1.00274	0.0174053			479	0.946987	0.010101
480	0.98252	0.00581489			480	0.988995	0.00321543
481					481
482	1.05195	0.0111157			482	0.940221	0.00617284
483					483
484	1.02123	0.0203682			484	1.00921	0.0113636
485					485
486	1.01251	0.0271776			486	1.07082	0.0153846
487	1.07667	0.013514			487	0.85614	0.00961538
488					488
489	0.983192	0.00460486			489	0.894153	0.002457
490					490
491	1.01962	0.00890036			491
492	1.04204	0.010062			492	0.979538	0.00558659
493	1.05905	0.0109957			493	0.822078	0.00714286
494					494
495	0.844293	0.0110771			495	0.983943	0.00598802
496	1.07541	0.0126999			496	0.980715	0.00671141
497	1.05953	0.0112259			497	0.132653	0.0454545
498	0.948142	0.0026907			498	0.942466	0.00140252
499	1.09024	0.0164533			499	0.976299	0.00917431
500	1.03275	0.0125905			500	0.966051	0.00729927
501	1.08707	0.00785487			501	0.943162	0.00408163
502					502
503					503	0.955214	0.00588235
504	1.01968	0.0155744			504	1.00337	0.00884956
505	1.05797	0.0199271			505	0.974263	0.0108696
506					506
507	0.976105	0.00509303			507	0.917779	0.0027933
508	1.03743	0.00520861			508	0.967338	0.00276243
509	0.930506	0.00334611			509	0.980776	0.00191205
510					510
511					511
512					512
513					513
514	1.04756	0.00586951			514	0.898105	0.0031746
515	1.01555	0.00486245			515	0.909782	0.00248756
516	1.08017	0.00578545			516	0.912422	0.00309598
517	1.07342	0.00612608			517	0.947584	0.00324675
518					518
519	1.03688	0.0151112			519	0.942061	0.00869565
520	1.05669	0.0102474			520	0.927527	0.00574713
521	1.02878	0.00928971			521
522					522
523	1.07068	0.0131707			523	0.947903	0.00641026
524	1.05973	0.0111116			524	0.801479	0.00740741
525					525
526	1.07683	0.00849621			526	0.884874	0.005
527	1.0712	0.0172708			527	0.900663	0.0107527
528	1.00698	0.0151522			528	1.00551	0.00793651
529	1.06743	0.00650674			529	0.446548	0.00462963
530					530
531	1.02506	0.0105937			531	0.522621	0.00970874
532	0.873398	0.00701173			532		0.003367
533					533
534		0.00700156			534		0.00338983
535	1.03276	0.00904174			535	1.00253	0.00485437
536					536
537	1.03424	0.012754			537	0.973352	0.00714286
538	0.967338	0.00839643			538	0.775555	0.00518135
539	1.02309	0.0207544			539	0.751711	0.015625
540	1.05368	0.00977552			540	0.589385	0.00884956
541	1.06258	0.0066743			541	0.215797	0.016129
542					542	0.883602	0.00465116
543	1.0036	0.00493613			543
544	1.01117	0.00716399			544
545					545
546	1.05119	0.0107787			546	0.901786	0.00617284
547					547
548					548
549	1.09755	0.00292884			549	0.0726244	0.02
550	0.818664	0.00209359			550	0.813553	0.0010661
551					551	0.990377	0.003367
552	1.01271	0.0241157			552	1.045	0.0136986
553					553
554	1.04041	0.0130468			554	0.529071	0.0133333
555					555
556	1.01677	0.0107012			556	0.971641	0.00549451
557					557
558					558	1.04115	0.00233645
559	1.09679	0.0152411			559
560					560	1.09738	0.00854701
561	1.04931	0.00943176			561	1.12048	0.00462963
562	1.05926	0.0083771			562	1.03366	0.00458716
563	1.024	0.00833458			563	0.951122	0.0045045
564	1.08272	0.0157097			564	1.06981	0.00819672
565	1.01649	0.0128008			565	1.01206	0.00641026
566					566
567					567	1.00312	0.00806452
568					568	0.944408	0.00413223
569	1.09137	0.0250397			569	0.970403	0.0133333
570	1.06428	0.0122665			570	0.933969	0.00636943
571	1.01199	0.00486332			571	0.909527	0.0025641
572	1.0555	0.00564402			572	0.9371	0.00299401
573	1.0686	0.00576007			573	0.787392	0.0030581
574	1.08829	0.00469758			574	0.982381	0.00242718
575	1.06991	0.00752923			575	0.968571	0.00384615
576					576
577	1.06373	0.00676138			577
578	1.07901	0.00670695			578	0.915039	0.00343643
579	1.05281	0.00776432			579	0.964003	0.00409836
580	1.10837	0.0169491			580	0.966659	0.00909091
581					581
582	1.0385	0.00927465			582	0.996188	0.00512821
583	1.05651	0.00830879			583	0.981423	0.00446429
584	1.08777	0.021874			584	0.939885	0.0114943
585					585
586	1.01214	0.0114052			586
587	0.88239	0.00884029			587	0.904376	0.00460829
588	1.07302	0.0198761			588
589	0.975427	0.00967895			589	0.892435	0.0042735
590	0.979512	0.00575269			590	1.00245	0.00291545
591					591
592	0.799501	0.00659373			592	0.937506	0.00348432
593	1.06766	0.0131707			593	0.967406	0.00735294
594	1.04634	0.0195574			594	0.536656	0.010101
595	0.943346	0.00534415			595	1.01492	0.00293255
596	1.04292	0.00724041			596	0.888852	0.00431034
597	1.03573	0.0220238			597	0.98676	0.0117647
598	0.968534	0.0159151			598	0.898868	0.008
599					599
600					600	1.09787	0.00344828
601					601	0.947823	0.00458716
602					602	0.938356	0.004329
603	1.0183	0.0105896			603	0.916285	0.0555556
604	0.986118	0.0204628			604	1.00411	0.0106383
605					605
606					606	1.05322	0.00609756
607					607
608					608
609	1.05266	0.0100553			609	0.993413	0.00537634
610	1.02276	0.0107012			610	0.954412	0.00591716
611	1.04253	0.0105664			611	0.983877	0.00561798
612	0.991723	0.0049417			612	0.875351	0.00255754
613					613
614					614	1.0053	0.00398406
615					615	0.879521	0.01
616	0.914329	0.00865236			616	0.87928	0.0046729
617	1.02867	0.0176406			617	0.985192	0.01
618					618
619	1.01379	0.0165629			619	1.02223	0.00909091
620					620
621	1.07868	0.013497			621	0.67269	0.0104167
622	1.05746	0.00535624			622	0.347908	0.00757576
623	1.01966	0.0252257			623
624	1.07621	0.00414727			624	0.154294	0.0125
625	1.08195	0.00295793			625	0.0797285	0.0178571
626	1.08657	0.00297274			626	0.0549374	0.0277778
627	1.06472	0.00261044			627	0.0612597	0.0217391
628	1.02217	0.00409006			628	0.840963	0.00239234
629	1.07149	0.00278811			629	0.271742	0.00526316
630					630
631	1.07543	0.0121068			631	0.954553	0.00591716
632	0.872568	0.00837299			632	0.928466	0.00436681
633					633
634					634
635	1.05636	0.00624474			635	0.601675	0.00520833
636	1.00974	0.0136025			636	0.26387	0.025641
637	1.04138	0.0146825			637	0.287193	0.0294118
638					638
639	1.06802	0.0146539			639	0.976131	0.00775194
640	1.04565	0.0101556			640	0.93228	0.00584795
641	1.05754	0.0124159			641	0.986956	0.00662252
642					642
643	1.09585	0.00802868			643	0.905355	0.0047619
644	1.05849	0.0117254			644	0.703371	0.00952381
645	1.0118	0.0115202			645	0.808871	0.00763359
646	1.0551	0.0215419			646	0.985406	0.0119048
647	1.05762	0.0152917			647	1.0076	0.00813008
648	1.09339	0.0146011			648	0.899937	0.00787402
649	0.766577	0.00926049			649	0.946213	0.0047619
650					650
651					651
652	1.06938	0.0107524			652	0.93063	0.00595238
653	1.08962	0.0118264			653	0.832144	0.00714286
654	1.05887	0.007483			654	0.807566	0.00458716
655	1.01978	0.0176406			655
656					656
657	0.892976	0.00611951			657	0.875763	0.00323625
658					658
659					659
660	0.838845	0.0172513			660	0.876482	0.00917431
661	1.00292	0.0961303			661	0.84078	0.05
662					662
663	1.04329	0.00530886			663	1.12031	0.00268097
664					664
665	1.09373	0.00482456			665	1.28595	0.00186567
666	0.984654	0.0120801			666	0.95763	0.00649351
667	0.876348	0.0104825			667	0.918217	0.00584795
668					668
669	0.994097	0.0105169			669	0.850815	0.00763359
670					670
671	0.816819	0.0082678			671	1.20721	0.00425532
672	1.06904	0.0140546			672	0.962971	0.00735294
673					673
674					674
675	1.01417	0.0119057			675	0.736655	0.00689655
676	0.992665	0.0123578			676	0.89138	0.00704225
677	1.06931	0.00654716			677	0.92657	0.00327869
678	1.06166	0.0113425			678	0.979102	0.00632911

## Sheet: Fig2A
Gel 1. Data for iS470, iS471 (Del T463-D467 mutant included here, but these data will be used in a different manuscript; data for this construct in light grey).
						Gel 1 Autoexposure_analysis						Normalized with coomassie						Fold change of variants relative to T485				All analyzed data, Fold Change relative to T485
						Lane	Band Label	Relative Front	Adj. Volume (Int)	Volume (Int)		Lane	Band Label	Fluorescence Intensity	Coomassie Intensity	Fluorescence/Coomassie		Band Label	Relative to T485				Fold change rep1	Fold change rep2	Fold change rep3	Std Dev	Std Error	Average
						1	T485	0.482353	18620204	21780274		1	T485	18620204	29442888	0.632418		T485	1.00047			iS466_A485	0.262867	0.257287	0.280325	0.0120185	0.00693887	0.266826
						2	T485	0.588235	16581144	19806918		2	T485	16581144	26589530	0.623597		T485	0.986516			A485	0.30273	0.305847	0.322481	0.0106181	0.00613037	0.310353
						3	T485	0.635294	15950592	19150996		3	T485	15950592	24909328	0.640346		T485	1.01301			R464A	0.47875	0.461434	0.446496	0.0161417	0.00931943	0.462227
						4	iS471	0.623529	18577408	21991018		4	iS471	18577408	26412624	0.703353		iS471	1.11269			iS466	0.670147	0.70965	0.75803	0.0440161	0.0254127	0.712609
						5	iS471	0.611765	18704340	22403430		5	iS471	18704340	26516700	0.70538		iS471	1.11589			Y460A	0.757525	0.760588	0.756857	0.00198933	0.00114854	0.758323
						6	iS471	0.6	20472927	24125688		6	iS471	20472927	25297875	0.809275		iS471	1.28025			V629E	1.0118	0.953296	0.885755	0.0630775	0.0364178	0.950284
						7	Del T463-D467	0.635294	20950538	24637984		7	Del T463-D467	20950538	24994146	0.838218		Del T463-D467	1.32604			W457A	0.978872	1.02733	0.967692	0.0317041	0.0183044	0.991299
						8	Del T463-D467	0.623529	17856990	21127050		8	Del T463-D467	17856990	19942625	0.895418		Del T463-D467	1.41653			T499I	1.09088	1.05322	1.08615	0.0205148	0.0118442	1.07675
						9	Del T463-D467	0.623529	18423522	21999746		9	Del T463-D467	18423522	21724390	0.848057		Del T463-D467	1.34161			iS471	1.11269	1.11589	1.28025	0.0958317	0.0553285	1.16961
						10	iS470	0.670588	26192894	30577820		10	iS470	26192894	29367132	0.891912		iS470	1.41098			iS469	1.11259	1.26679	1.17223	0.0777583	0.0448938	1.18387
						11	iS470	0.670588	24200460	27897570		11	iS470	24200460	27673880	0.874487		iS470	1.38342			iS470	1.41098	1.38342	1.42096	0.0194456	0.0112269	1.40512
						12	iS470	0.623529	25209960	28772175		12	iS470	25209960	28066619	0.898219		iS470	1.42096			iS467	1.42338	1.47755	1.38999	0.0441926	0.0255146	1.43031
																						iS468	1.35732	1.35732	1.48212	0.0720546	0.0416007	1.39892
																						W451A	1.55995	1.56977	1.66815	0.0598357	0.0345461	1.59929
						Coomassie-autoexposure																M485_T499I_V629E	1.80145	1.74723	1.74061	0.0333843	0.0192744	1.7631
						Lane	Band Label	Relative Front	Adj. Volume (Int)	Volume (Int)												M485_T499I	2.22893	2.23732	2.08354	0.0864622	0.049919	2.18326
						1	T485	0.326268	29442888	234670494												M485	2.3852	2.50861	2.40749	0.0657652	0.0379696	2.43377
						2	T485	0.335352	26589530	166929644
						3	T485	0.337623	24909328	158311160
						4	iS471	0.335352	26412624	168699636
						5	iS471	0.333081	26516700	173485125
						6	iS471	0.33081	25297875	160638875
						7	Del T463-D467	0.331567	24994146	164296610
						8	Del T463-D467	0.328539	19942625	140214875
						9	Del T463-D467	0.325511	21724390	144413946
						10	iS470	0.327025	29367132	170346688
						11	iS470	0.325511	27673880	168741300
						12	iS470	0.319455	28066619	169836522
Gel 2. Data for iS466, M485, A485
						Gel2-autoexposure_analysis						Normalized with coomassie						Fold change of variants relative to T485
						Lane	Band Label	Relative Front	Adj. Volume (Int)	Volume (Int)		Lane	Band Label	Fluorescence Intensity	Coomassie Intensity	Fluorescence/Coomassie		Band Label	Relative to T485
						1	T485	0.533333	9856416	10878624		1	T485	9856416	23552684	0.418484		T485	1.0321
						2	T485	0.6	9254964	10423814		2	T485	9254964	23020476	0.402032		T485	0.991522
						3	T485	0.666667	9498500	10769000		3	T485	9498500	23992636	0.395892		T485	0.97638
						4	iS466	0.666667	6916091	8014461		4	iS466	6916091	25452612	0.271724		iS466	0.670147
						5	iS466	0.64	6683424	7703136		5	iS466	6683424	23227184	0.287741		iS466	0.70965
						6	iS466	0.613333	7187605	8226145		6	iS466	7187605	23385120	0.307358		iS466	0.75803
						7	M485	0.56	22594275	24517647		7	M485	22594275	23362285	0.967126		M485	2.3852
						8	M485	0.533333	20918118	22635270		8	M485	20918118	20565152	1.01716		M485	2.50861
						9	M485	0.546667	21345312	23184960		9	M485	21345312	21866532	0.976164		M485	2.40749
						10	A485	0.56	2773752	3443314		10	A485	2773752	22597140	0.122748		A485	0.30273
						11	A485	0.546667	2862540	3496521		11	A485	2862540	23082848	0.124012		A485	0.305847
						12	A485	0.466667	3029928	3645868		12	A485	3029928	23172376	0.130756		A485	0.322481
						Coomassie-autoexposure
						Lane	Band Label	Relative Front	Adj. Volume (Int)	Volume (Int)
						1	T485	0.5	23552684	164775292
						2	T485	0.604651	23020476	156379500
						3	T485	0.709302	23992636	156289104
						4	iS466	0.732558	25452612	162015052
						5	iS466	0.709302	23227184	149483612
						6	iS466	0.662791	23385120	158644071
						7	M485	0.604651	23362285	156613987
						8	M485	0.546512	20565152	146051540
						9	M485	0.55814	21866532	157676700
						10	A485	0.569767	22597140	153915992
						11	A485	0.511628	23082848	154712196
						12	A485	0.395349	23172376	154465312
Gel 3. Data for T499I, V629E, iS466, iS466_A485
						Gel3-autoexposure_analysis						Normalized with coomassie						Fold change of variants relative to T485
						Lane	Band Label	Relative Front	Adj. Volume (Int)	Volume (Int)		Lane	Band Label	Fluorescence Intensity	Coomassie Intensity	Fluorescence/Coomassie		Band Label	Relative to T485
						1	T485	0.565789	25876290	28822525		1	T485	25876290	16548081	1.5637		T485	1.07168
						2	T485	0.657895	21897204	24593103		2	T485	21897204	15477352	1.41479		T485	0.969619
						3	T485	0.697368	24137034	27081414		3	T485	24137034	17254728	1.39886		T485	0.958705
						4	T499I	0.697368	25563203	28783134		4	T499I	25563203	16060000	1.59173		T499I	1.09088
						5	T499I	0.671053	22791428	25882336		5	T499I	22791428	14830641	1.53678		T499I	1.05322
						6	T499I	0.618421	22293886	25181096		6	T499I	22293886	14067056	1.58483		T499I	1.08615
						7	V629E	0.592105	22879895	25657410		7	V629E	22879895	15497714	1.47634		V629E	1.0118
						8	V629E	0.565789	22418394	25284003		8	V629E	22418394	16117061	1.39097		V629E	0.953296
						9	V629E	0.565789	21569750	24431435		9	V629E	21569750	16689400	1.29242		V629E	0.885755
						10	iS466_A485	0.552632	5692608	7372896		10	iS466_A485	5692608	14841750	0.383554		iS466_A485	0.262867
						11	iS466_A485	0.486842	5800512	7766304		11	iS466_A485	5800512	15451008	0.375413		iS466_A485	0.257287
						12	iS466_A485	0.394737	5982766	7735556		12	iS466_A485	5982766	14626792	0.409028		iS466_A485	0.280325
						Coomassie-autoexposure
						Lane	Band Label	Relative Front	Adj. Volume (Int)	Volume (Int)
						1	T485	0.459184	16548081	287012726
						2	T485	0.612245	15477352	344245242
						3	T485	0.72449	17254728	407184987
						4	T499I	0.785714	16060000	426346375
						5	T499I	0.806122	14830641	195271089
						6	T499I	0.785714	14067056	184792364
						7	V629E	0.785714	15497714	199007570
						8	V629E	0.77551	16117061	435304354
						9	V629E	0.77551	16689400	437840650
						10	iS466_A485	0.755102	14841750	410524625
						11	iS466_A485	0.673469	15451008	382961280
						12	iS466_A485	0.530612	14626792	310134416
Gel 4. Data for M485_T499I, M485_T499I_V629E (Del K624-K630 included here, but these data will be used in a different manuscript; data for this construct in light grey).
						Gel4-autoexposure_analysis						Normalized with coomassie						Fold change of variants relative to T485
						Lane	Band Label	Relative Front	Adj. Volume (Int)	Volume (Int)		Lane	Band Label	Fluorescence Intensity	Coomassie Intensity	Fluorescence/Coomassie		Band Label	Relatie to T485
						1	T485	0.511111	16359879	18401695		1	T485	16359879	13775076	1.18764		T485	1.0401
						2	T485	0.6	15055273	16987222		2	T485	15055273	13728204	1.09667		T485	0.960429
						3	T485	0.644444	15832575	17699616		3	T485	15832575	13873080	1.14124		T485	0.999468
						4	M485_T499I	0.666667	45544992	49263002		4	M485_T499I	45544992	17895147	2.5451		M485_T499I	2.22893
						5	M485_T499I	0.655556	44612160	48125376		5	M485_T499I	44612160	17462844	2.55469		M485_T499I	2.23732
						6	M485_T499I	0.633333	45683085	49163415		6	M485_T499I	45683085	19201849	2.3791		M485_T499I	2.08354
						7	M485_T499I_V629E	0.655556	62224673	66956427		7	M485_T499I_V629E	62224673	30250292	2.05699		M485_T499I_V629E	1.80145
						8	M485_T499I_V629E	0.655556	60488707	65064585		8	M485_T499I_V629E	60488707	30319014	1.99508		M485_T499I_V629E	1.74723
						9	M485_T499I_V629E	0.655556	59999970	64726344		9	M485_T499I_V629E	59999970	30188464	1.98751		M485_T499I_V629E	1.74061
						10	Del K624-K630	0.655556	9889310	11404465		10	Del K624-K630	9889310	15720064	0.629088		Del K624-K630	0.550937
						11	Del K624-K630	0.633333	9035400	10543700		11	Del K624-K630	9035400	14730120	0.613396		Del K624-K630	0.537194
						12	Del K624-K630	0.555556	9391540	11039642		12	Del K624-K630	9391540	14637847	0.641593		Del K624-K630	0.561888
						Coomassie-autoexposure
						Lane	Band Label	Relative Front	Adj. Volume (Int)	Volume (Int)
						1	T485	0.555556	13775076	204994097
						2	T485	0.7	13728204	186591258
						3	T485	0.78	13873080	185982160
						4	M485_T499I	0.813725	17895147	203594274
						5	M485_T499I	0.805825	17462844	202541472
						6	M485_T499I	0.788462	19201849	476382941
						7	M485_T499I_V629E	0.801887	30250292	261153200
						8	M485_T499I_V629E	0.785047	30319014	535723728
						9	M485_T499I_V629E	0.75	30188464	512429232
						10	Del K624-K630	0.709091	15720064	188957824
						11	Del K624-K630	0.63964	14730120	202053690
						12	Del K624-K630	0.5	14637847	208929567
Gel 5. Data for R464A (PAPAPAP, Poly-Gly included here, but these data will be used in a different manuscript; data for this constructs in light grey).
						Gel5-autoexposure_analysis						Normalized with coomassie						Fold change of variants relative to T485
						Lane	Band Label	Relative Front	Adj. Volume (Int)	Volume (Int)		Lane	Mutant name	Fluorescence Intensity	Coomassie Intensity	Fluorescence/Coomassie		Band Label	Relatie to T485
						1	T485	0.531646	24796479	27956580		1	T485	24796479	6698869	3.70159		T485	0.896134
						2	T485	0.683544	26576004	31210452		2	T485	26576004	6117209	4.34447		T485	1.05177
						3	T485	0.746835	25036148	29408746		3	T485	25036148	5760978	4.34582		T485	1.0521
						4	PAPAPAP	0.734177	9743145	13603203		4	PAPAPAP	9743145	6218681	1.56675		PAPAPAP	0.379302
						5	PAPAPAP	0.734177	7911315	11543260		5	PAPAPAP	7911315	5989777	1.3208		PAPAPAP	0.319759
						6	PAPAPAP	0.725	8229849	12160587		6	PAPAPAP	8229849	5994405	1.37292		PAPAPAP	0.332376
						7	PolyGly	0.721519	9262376	12806492		7	PolyGly	9262376	5239607	1.76776		PolyGly	0.427965
						8	PolyGly	0.675	9197710	13480595		8	PolyGly	9197710	5850648	1.57208		PolyGly	0.380592
						9	PolyGly	0.6625	9863035	13931008		9	PolyGly	9863035	6322580	1.55997		PolyGly	0.37766
						10	R464A	0.6625	10930980	15217444		10	R464A	10930980	5527575	1.97754		R464A	0.47875
						11	R464A	0.6125	10866765	15017093		11	R464A	10866765	5701311	1.90601		R464A	0.461434
						12	R464A	0.530864	10351656	13857132		12	R464A	10351656	5612765	1.84431		R464A	0.446496
						Coomassie-autoexposure
						Lane	Band Label	Relative Front	Adj. Volume (Int)	Volume (Int)
						1	T485	0.460674	6698869	178962558
						2	T485	0.666667	6117209	161060257
						3	T485	0.78022	5760978	181495764
						4	PAPAPAP	0.771739	6218681	176286978
						5	PAPAPAP	0.776596	5989777	175626876
						6	PAPAPAP	0.757895	5994405	177885045
						7	PolyGly	0.731959	5239607	162644360
						8	PolyGly	0.670103	5850648	171447474
						9	PolyGly	0.636364	6322580	185554325
						10	R464A	0.61	5527575	167434020
						11	R464A	0.524752	5701311	160537517
						12	R464A	0.407767	5612765	153366597
Gel 6. Data for iS467, iS468, iS469
						Gel6-autoexposure_analysis						Normalized with coomassie						Fold change of variants relative to T485
						Lane	Band Label	Relative Front	Adj. Volume (Int)	Volume (Int)		Lane	Mutant Name	Fluorescence Intensity	Coomassie Intensity	Fluorescence/Coomassie		Band Label	Relatie to T485
						1	T485	0.561404	11381475	13359755		1	T485	11381475	8535105	1.33349		T485	0.925818
						2	T485	0.684211	11375490	13451050		2	T485	11375490	7617496	1.49334		T485	1.0368
						3	T485	0.719298	11155920	13313972		3	T485	11155920	7466232	1.49418		T485	1.03738
						4	iS467	0.684211	15120777	17628894		4	iS467	15120777	7375455	2.05015		iS467	1.42338
						5	iS467	0.631579	14357856	16679328		5	iS467	14357856	6746558	2.12817		iS467	1.47755
						6	iS467	0.561404	14899302	17191350		6	iS467	14899302	7442028	2.00205		iS467	1.38999
						7	iS478	0.551724	14989192	17046864		7	iS478	14989192	6998992	2.14162		iS478	1.48689
						8	iS478	0.534483	13647744	15723936		8	iS478	13647744	6980972	1.95499		iS478	1.35732
						9	iS478	0.517241	14792928	17328384		9	iS478	14792928	6929586	2.13475		iS478	1.48212
						10	iS469	0.5	11490842	14043318		10	iS469	11490842	7170580	1.6025		iS469	1.11259
						11	iS469	0.448276	13558040	16350608		11	iS469	13558040	7430670	1.82461		iS469	1.26679
						12	iS469	0.362069	12675465	16467273		12	iS469	12675465	7507338	1.68841		iS469	1.17223
						Coomassie-autoexposure
						Lane	Band Label	Relative Front	Adj. Volume (Int)	Volume (Int)
						1	T485	0.495868	8535105	192861540
						2	T485	0.608333	7617496	185229144
						3	T485	0.655462	7466232	195471825
						4	iS467	0.652542	7375455	186572835
						5	iS467	0.632479	6746558	168487725
						6	iS467	0.603448	7442028	178064040
						7	iS478	0.608696	6998992	178871833
						8	iS478	0.596491	6980972	184165812
						9	iS478	0.584071	6929586	184319712
						10	iS469	0.571429	7170580	180076088
						11	iS469	0.531532	7430670	176587970
						12	iS469	0.454545	7507338	176303694
Gel 7. Data for W451A, W457A, Y460A
						Gel7-autoexposure_analysis						Normalized with coomassie						Fold change of variants relative to T485
						Lane	Band Label	Relative Front	Adj. Volume (Int)	Volume (Int)		Lane	Mutant Name	Fluorescence Intensity	Coomassie Intensity	Fluorescence/Coomassie		Band Label	Relatie to T485
						1	T485	0.494118	15576834	18927182		1	T485	15576834	31199103	0.499272		T485	0.971052
						2	T485	0.611765	16415126	20139030		2	T485	16415126	31319496	0.524118		T485	1.01938
						3	T485	0.658824	15813999	19448904		3	T485	15813999	30465630	0.519077		T485	1.00957
						4	W451A	0.658824	14820980	18134950		4	W451A	14820980	18478680	0.802058		W451A	1.55995
						5	W451A	0.658824	14356996	17925142		5	W451A	14356996	17788260	0.807105		W451A	1.56977
						6	W451A	0.623529	15456700	19405300		6	W451A	15456700	18021345	0.857688		W451A	1.66815
						7	W457A	0.6	14927190	18962106		7	W457A	14927190	29659072	0.503293		W457A	0.978872
						8	W457A	0.6	14338500	18314800		8	W457A	14338500	27145460	0.52821		W457A	1.02733
						9	W457A	0.611765	14822053	19106473		9	W457A	14822053	29790432	0.497544		W457A	0.967692
						10	Y460A	0.623529	11474206	15220599		10	Y460A	11474206	29459870	0.389486		Y460A	0.757525
						11	Y460A	0.6	10726260	15153355		11	Y460A	10726260	27428650	0.39106		Y460A	0.760588
						12	Y460A	0.505882	10819298	15101114		12	Y460A	10819298	27802946	0.389142		Y460A	0.756857
						Coomassie-autoexposure
						Lane	Band Label	Relative Front	Adj. Volume (Int)	Volume (Int)
						1	T485	0.464789	31199103	220592853
						2	T485	0.652778	31319496	194052456
						3	T485	0.767123	30465630	194153310
						4	W451A	0.780822	18478680	155630760
						5	W451A	0.810811	17788260	155077785
						6	W451A	0.77027	18021345	150005265
						7	W457A	0.746667	29659072	199398382
						8	W457A	0.746667	27145460	186761112
						9	W457A	0.763158	29790432	203134806
						10	Y460A	0.776316	29459870	197279610
						11	Y460A	0.714286	27428650	210106570
						12	Y460A	0.571429	27802946	262181294

## Sheet: Fig 3F, 4E, S15B,S15C
Fig 3F						Fig 4E							Fig S15B					Fig S15C
time [min]:	M485	A485			time [min]:	M485	iS466/A485	iS466					time [min]:	M485	A485			time [min]:	M485	iS466/A485	iS466
0.117778	1	1			0.117778	1	1	1					0.117778	1	1			0.117778	1	1	1
0.644722	0.97524	0.945565			0.644722	0.97524	0.964149	0.983673					0.644722	0.967983	0.919883			0.644722	0.967983	0.928187	0.959899
1.17167	0.965212	0.924108			1.17167	0.965212	0.947096	0.959414					1.17167	0.968507	0.878118			1.17167	0.968507	0.920689	0.933753
1.69861	0.963858	0.909854			1.69861	0.963858	0.946661	0.959205					1.69861	0.959596	0.864828			1.69861	0.959596	0.911828	0.925783
2.22556	0.956992	0.897477			2.22556	0.956992	0.942881	0.947868					2.22556	0.952554	0.853458			2.22556	0.952554	0.901917	0.916783
2.7525	0.950494	0.89558			2.7525	0.950494	0.934204	0.944318					2.7525	0.955713	0.854062			2.7525	0.955713	0.906302	0.905787
3.27944	0.945248	0.886561			3.27944	0.945248	0.936131	0.940001					3.27944	0.9492	0.848017			3.27944	0.9492	0.904141	0.896125
3.80611	0.947895	0.896368			3.80611	0.947895	0.927382	0.94141					3.80611	0.950078	0.83705			3.80611	0.950078	0.902677	0.894956
4.33333	0.943483	0.886802			4.33333	0.943483	0.933601	0.932972					4.33333	0.9514	0.844079			4.33333	0.9514	0.896459	0.891443
4.86	0.939657	0.87786			4.86	0.939657	0.924508	0.935823					4.86	0.944546	0.847492			4.86	0.944546	0.894498	0.88788
5.3875	0.940221	0.885795			5.3875	0.940221	0.926502	0.925866					5.3875	0.940587	0.827681			5.3875	0.940587	0.885053	0.881362
5.91444	0.935307	0.881798			5.91444	0.935307	0.917931	0.914998					5.91444	0.943404	0.833227			5.91444	0.943404	0.889713	0.875726
6.44167	0.943746	0.878474			6.44167	0.943746	0.912261	0.917751					6.44167	0.944947	0.83386			6.44167	0.944947	0.880207	0.883537
6.96861	0.931439	0.870247			6.96861	0.931439	0.906609	0.918264					6.96861	0.938982	0.82601			6.96861	0.938982	0.88052	0.878204
7.49556	0.933251	0.874646			7.49556	0.933251	0.902229	0.906999					7.49556	0.932657	0.826279			7.49556	0.932657	0.870634	0.878611
8.0225	0.925363	0.870574			8.0225	0.925363	0.901986	0.916004					8.0225	0.936007	0.824902			8.0225	0.936007	0.86842	0.873619
8.54972	0.928557	0.874239			8.54972	0.928557	0.885186	0.901998					8.54972	0.925298	0.818312			8.54972	0.925298	0.857529	0.861382
9.07667	0.926779	0.872024			9.07667	0.926779	0.881453	0.890417					9.07667	0.924787	0.820862			9.07667	0.924787	0.851409	0.868811
9.60389	0.924905	0.86895			9.60389	0.924905	0.876718	0.896862					9.60389	0.930058	0.826373			9.60389	0.930058	0.852129	0.864479
10.1308	0.923388	0.871722			10.1308	0.923388	0.866279	0.89614					10.1308	0.924041	0.820318			10.1308	0.924041	0.846328	0.854197
10.6575	0.92304	0.863002			10.6575	0.92304	0.85992	0.890966					10.6575	0.926538	0.822078			10.6575	0.926538	0.834583	0.85624
11.1844	0.912953	0.856758			11.1844	0.912953	0.851125	0.884265					11.1844	0.916601	0.822998			11.1844	0.916601	0.825617	0.843739
11.7119	0.927892	0.856233			11.7119	0.927892	0.853549	0.885395					11.7119	0.921181	0.809982			11.7119	0.921181	0.825066	0.845821
12.2389	0.913723	0.859612			12.2389	0.913723	0.833042	0.870957					12.2389	0.920106	0.813205			12.2389	0.920106	0.812393	0.83705
12.7658	0.922749	0.849547			12.7658	0.922749	0.838734	0.866328					12.7658	0.913287	0.810274			12.7658	0.913287	0.811663	0.830388
13.2928	0.922585	0.850067			13.2928	0.922585	0.832849	0.855841					13.2928	0.916756	0.810252			13.2928	0.916756	0.795845	0.828409
13.8197	0.912101	0.857425			13.8197	0.912101	0.814982	0.858617					13.8197	0.912339	0.812935			13.8197	0.912339	0.789787	0.821936
14.3467	0.900422	0.849364			14.3467	0.900422	0.810728	0.854737					14.3467	0.918563	0.80496			14.3467	0.918563	0.784483	0.809502
14.8736	0.909158	0.840652			14.8736	0.909158	0.800799	0.848257					14.8736	0.917352	0.798014			14.8736	0.917352	0.776472	0.816291
15.4006	0.907825	0.848945			15.4006	0.907825	0.787703	0.844543					15.4006	0.904495	0.795818			15.4006	0.904495	0.768264	0.810006
15.9281	0.908732	0.845338			15.9281	0.908732	0.775738	0.837753					15.9281	0.896274	0.79953			15.9281	0.896274	0.752606	0.803835
16.455	0.896259	0.839574			16.455	0.896259	0.767872	0.82692					16.455	0.899257	0.789205			16.455	0.899257	0.746443	0.795954
16.9819	0.90058	0.841029			16.9819	0.90058	0.753842	0.827274					16.9819	0.902771	0.795516			16.9819	0.902771	0.730958	0.797544
17.5092	0.903591	0.837605			17.5092	0.903591	0.743278	0.806814					17.5092	0.895124	0.793729			17.5092	0.895124	0.72358	0.781737
18.0361	0.893339	0.827791			18.0361	0.893339	0.720988	0.796321					18.0361	0.895714	0.778869			18.0361	0.895714	0.710026	0.780334
18.5631	0.896051	0.825928			18.5631	0.896051	0.708647	0.801426					18.5631	0.893729	0.779851			18.5631	0.893729	0.703297	0.761806
19.09	0.892188	0.826173			19.09	0.892188	0.690255	0.78971					19.09	0.898058	0.774271			19.09	0.898058	0.67637	0.762251
19.6169	0.88892	0.819945			19.6169	0.88892	0.668004	0.789757					19.6169	0.898388	0.773976			19.6169	0.898388	0.671541	0.750527
20.1439	0.891581	0.825937			20.1439	0.891581	0.654601	0.772126					20.1439	0.897461	0.775418			20.1439	0.897461	0.649741	0.738387
20.6708	0.888383	0.809805			20.6708	0.888383	0.630128	0.765237					20.6708	0.892216	0.769209			20.6708	0.892216	0.630474	0.745332
21.1975	0.886016	0.815558			21.1975	0.886016	0.606875	0.761305					21.1975	0.886385	0.773818			21.1975	0.886385	0.600636	0.722549
21.7247	0.876053	0.813362			21.7247	0.876053	0.584385	0.741989					21.7247	0.884878	0.769501			21.7247	0.884878	0.57157	0.712637
22.2517	0.879929	0.812853			22.2517	0.879929	0.554389	0.733309					22.2517	0.873967	0.767022			22.2517	0.873967	0.54359	0.708439
22.7789	0.875299	0.807865			22.7789	0.875299	0.519501	0.713872					22.7789	0.888387	0.767808			22.7789	0.888387	0.518434	0.695042
23.3058	0.885026	0.798809			23.3058	0.885026	0.48922	0.702468					23.3058	0.874577	0.768555			23.3058	0.874577	0.490191	0.68607
23.8331	0.869994	0.803273			23.8331	0.869994	0.456056	0.693455					23.8331	0.875445	0.757308			23.8331	0.875445	0.460867	0.664811
24.3603	0.860058	0.804616			24.3603	0.860058	0.413737	0.674375					24.3603	0.871042	0.760319			24.3603	0.871042	0.430928	0.659038
24.8872	0.866578	0.798682			24.8872	0.866578	0.37651	0.656176					24.8872	0.877859	0.756622			24.8872	0.877859	0.390574	0.647985
25.4142	0.860323	0.801445			25.4142	0.860323	0.33794	0.644822					25.4142	0.866327	0.752432			25.4142	0.866327	0.358233	0.61849
25.9414	0.86973	0.798082			25.9414	0.86973	0.307496	0.626724					25.9414	0.867109	0.74855			25.9414	0.867109	0.323357	0.615422
26.4689	0.866933	0.788848			26.4689	0.866933	0.270722	0.611308					26.4689	0.866208	0.748227			26.4689	0.866208	0.301148	0.592111
26.9958	0.865926	0.785746			26.9958	0.865926	0.245933	0.579005					26.9958	0.861373	0.746332			26.9958	0.861373	0.266957	0.576013
27.5228	0.85816	0.781208			27.5228	0.85816	0.217663	0.559875					27.5228	0.86212	0.740782			27.5228	0.86212	0.250705	0.558716
28.0497	0.849937	0.782247			28.0497	0.849937	0.199363	0.538911					28.0497	0.855218	0.748461			28.0497	0.855218	0.232123	0.528834
28.5769	0.853355	0.779395			28.5769	0.853355	0.190279	0.513376					28.5769	0.861389	0.741942			28.5769	0.861389	0.222854	0.509278
29.1042	0.853686	0.76733			29.1042	0.853686	0.184723	0.480138					29.1042	0.848483	0.737028			29.1042	0.848483	0.217638	0.482858
29.6311	0.845492	0.768559			29.6311	0.845492	0.175108	0.451966					29.6311	0.854062	0.723457			29.6311	0.854062	0.209876	0.45305
30.1581	0.844526	0.778996			30.1581	0.844526	0.1659	0.428542					30.1581	0.852025	0.732625			30.1581	0.852025	0.198049	0.433428
30.6847	0.842196	0.763955			30.6847	0.842196	0.158859	0.401804					30.6847	0.849361	0.723704			30.6847	0.849361	0.206211	0.40874
31.2117	0.841391	0.765089			31.2117	0.841391	0.160072	0.360253					31.2117	0.844347	0.722214			31.2117	0.844347	0.196237	0.369857
31.7386	0.847572	0.758507			31.7386	0.847572	0.158615	0.326496					31.7386	0.850186	0.720451			31.7386	0.850186	0.191071	0.34528
32.2661	0.841754	0.756382			32.2661	0.841754	0.15484	0.304778					32.2661	0.843368	0.722112			32.2661	0.843368	0.182041	0.318043
32.7931	0.83753	0.761183			32.7931	0.83753	0.150433	0.276777					32.7931	0.842751	0.726064			32.7931	0.842751	0.188078	0.286962
33.32	0.826946	0.753054			33.32	0.826946	0.151894	0.237639					33.32	0.836486	0.711767			33.32	0.836486	0.186619	0.266477
33.8469	0.830455	0.750272			33.8469	0.830455	0.14548	0.22065					33.8469	0.841338	0.720276			33.8469	0.841338	0.18368	0.247083
34.3744	0.830433	0.75299			34.3744	0.830433	0.147758	0.205692					34.3744	0.841713	0.714369			34.3744	0.841713	0.179532	0.22708
34.9014	0.832228	0.742371			34.9014	0.832228	0.144017	0.181945					34.9014	0.837359	0.707861			34.9014	0.837359	0.183323	0.215641
35.4283	0.817492	0.72942			35.4283	0.817492	0.149936	0.176301					35.4283	0.832151	0.711818			35.4283	0.832151	0.170912	0.207925
35.9556	0.817035	0.740429			35.9556	0.817035	0.142093	0.168093					35.9556	0.820891	0.698655			35.9556	0.820891	0.181929	0.19476
36.4825	0.817428	0.731988			36.4825	0.817428	0.144028	0.1555					36.4825	0.829788	0.70382			36.4825	0.829788	0.179002	0.184721
37.0097	0.807651	0.732141			37.0097	0.807651	0.143007	0.153925					37.0097	0.819404	0.698293			37.0097	0.819404	0.177101	0.183178
37.5369	0.808977	0.721621			37.5369	0.808977	0.147198	0.14379					37.5369	0.812535	0.68864			37.5369	0.812535	0.176861	0.177105
38.0639	0.825371	0.737234			38.0639	0.825371	0.139817	0.140676					38.0639	0.817744	0.689971			38.0639	0.817744	0.170058	0.175079
38.5908	0.806366	0.715088			38.5908	0.806366	0.14774	0.141039					38.5908	0.816279	0.688468			38.5908	0.816279	0.164652	0.166826
39.1178	0.792734	0.716192			39.1178	0.792734	0.143279	0.138479					39.1178	0.812293	0.674962			39.1178	0.812293	0.162963	0.169546
39.6447	0.806685	0.702864			39.6447	0.806685	0.145695	0.144215					39.6447	0.811516	0.671165			39.6447	0.811516	0.16719	0.175557
40.1714	0.790198	0.706048			40.1714	0.790198	0.146643	0.129655					40.1714	0.813954	0.677859			40.1714	0.813954	0.165678	0.163399
40.6986	0.794827	0.709196			40.6986	0.794827	0.144382	0.142988					40.6986	0.804133	0.677012			40.6986	0.804133	0.163791	0.169141
41.2258	0.790884	0.703321			41.2258	0.790884	0.142895	0.13643					41.2258	0.805174	0.669631			41.2258	0.805174	0.160151	0.16646
41.7528	0.788658	0.691566			41.7528	0.788658	0.140125	0.131976					41.7528	0.797156	0.663491			41.7528	0.797156	0.160766	0.170597
42.2797	0.778928	0.691046			42.2797	0.778928	0.147547	0.128346					42.2797	0.789899	0.669056			42.2797	0.789899	0.167762	0.168785
42.8067	0.779008	0.687626			42.8067	0.779008	0.14461	0.13432					42.8067	0.798689	0.658944			42.8067	0.798689	0.179072	0.170751
43.3336	0.78116	0.687306			43.3336	0.78116	0.155933	0.142889					43.3336	0.789473	0.657076			43.3336	0.789473	0.176139	0.164778
43.8606	0.782862	0.671169			43.8606	0.782862	0.154848	0.135886					43.8606	0.787879	0.650925			43.8606	0.787879	0.16126	0.151627
44.3878	0.772468	0.675474			44.3878	0.772468	0.168255	0.13895					44.3878	0.783077	0.648725			44.3878	0.783077	0.173675	0.146855
44.915	0.770869	0.674775			44.915	0.770869	0.163732	0.15207					44.915	0.780188	0.650284			44.915	0.780188	0.17559	0.159657
45.4417	0.763882	0.670951			45.4417	0.763882	0.150902	0.147008					45.4417	0.77186	0.636784			45.4417	0.77186	0.167001	0.155776
45.9686	0.762531	0.669877			45.9686	0.762531		0.146319					45.9686	0.77555	0.640351			45.9686	0.77555		0.152335
46.4956	0.754671	0.666531			46.4956	0.754671		0.15009					46.4956	0.776131	0.63047			46.4956	0.776131		0.157131
47.0228	0.754201	0.653038			47.0228	0.754201		0.143286					47.0228	0.763403	0.631946			47.0228	0.763403		0.151413
47.5497	0.745206	0.642826			47.5497	0.745206		0.137137					47.5497	0.758605	0.623627			47.5497	0.758605		0.150088
48.0767	0.7469	0.639221			48.0767	0.7469		0.138142					48.0767	0.754311	0.615373			48.0767	0.754311		0.156627
48.6036	0.741874	0.636366			48.6036	0.741874		0.15073					48.6036	0.760406	0.610966			48.6036	0.760406		0.166658
49.1308	0.735456	0.627228			49.1308	0.735456		0.150024					49.1308	0.755976	0.60631			49.1308	0.755976		0.166404
49.6578	0.736301	0.62195			49.6578	0.736301							49.6578	0.753931	0.604569			49.6578	0.753931
50.1847	0.732429	0.616832			50.1847	0.732429							50.1847	0.743775	0.59767			50.1847	0.743775
50.7117	0.726661	0.613754			50.7117	0.726661							50.7117	0.736615	0.593253			50.7117	0.736615
51.2386	0.719699	0.616839			51.2386	0.719699							51.2386	0.737783	0.59107			51.2386	0.737783
51.7656	0.722204	0.605986			51.7656	0.722204							51.7656	0.735569	0.57449			51.7656	0.735569
52.2928	0.713298	0.600838			52.2928	0.713298							52.2928	0.73435	0.583701			52.2928	0.73435
52.8197	0.720157	0.601298			52.8197	0.720157							52.8197	0.728577	0.569807			52.8197	0.728577
53.3467	0.71237	0.576981			53.3467	0.71237							53.3467	0.726484	0.565405			53.3467	0.726484
53.8739	0.711148	0.584858			53.8739	0.711148							53.8739	0.725846	0.558637			53.8739	0.725846
54.4008	0.705393	0.573503			54.4008	0.705393							54.4008	0.716814	0.55179			54.4008	0.716814
54.9281	0.693817	0.561747			54.9281	0.693817							54.9281	0.717176	0.53652			54.9281	0.717176
55.4553	0.690101	0.558923			55.4553	0.690101							55.4553	0.703986	0.544578			55.4553	0.703986
55.9822	0.679148	0.558237			55.9822	0.679148							55.9822	0.710002	0.533457			55.9822	0.710002
56.5094	0.683878	0.554802			56.5094	0.683878							56.5094	0.707942	0.529817			56.5094	0.707942
57.0364	0.679052	0.541251			57.0364	0.679052							57.0364	0.70165	0.536919			57.0364	0.70165
57.5633	0.680346	0.538224			57.5633	0.680346							57.5633	0.690497	0.511617			57.5633	0.690497
58.0903	0.669622	0.52119			58.0903	0.669622							58.0903	0.686418	0.522461			58.0903	0.686418
58.6172	0.657926	0.513668			58.6172	0.657926							58.6172	0.685853	0.501451			58.6172	0.685853
59.1442	0.637668	0.515493			59.1442	0.637668							59.1442	0.668984	0.499768			59.1442	0.668984
59.6711	0.632985	0.510992			59.6711	0.632985							59.6711	0.654972	0.490958			59.6711	0.654972
60.1981	0.631748	0.493819			60.1981	0.631748							60.1981	0.65651	0.492365			60.1981	0.65651
60.7253	0.621578	0.49477			60.7253	0.621578							60.7253	0.648041	0.486864			60.7253	0.648041
61.2522	0.609361	0.482884			61.2522	0.609361							61.2522	0.637811	0.479798			61.2522	0.637811
61.7792	0.599389	0.475307			61.7792	0.599389							61.7792	0.634728	0.47121			61.7792	0.634728
62.3064	0.614081	0.464109			62.3064	0.614081							62.3064	0.636812	0.459352			62.3064	0.636812
62.8336	0.611897	0.456929			62.8336	0.611897							62.8336	0.639717	0.454468			62.8336	0.639717
63.3608	0.61245	0.445833			63.3608	0.61245							63.3608	0.635211	0.447509			63.3608	0.635211
63.8881	0.607316	0.430647			63.8881	0.607316							63.8881	0.639337	0.442735			63.8881	0.639337
64.415	0.599874	0.426467			64.415	0.599874							64.415	0.632089	0.421956			64.415	0.632089
64.9422	0.605113	0.411175			64.9422	0.605113							64.9422	0.627571	0.412009			64.9422	0.627571
65.4692	0.593751	0.399111			65.4692	0.593751							65.4692	0.624955	0.406338			65.4692	0.624955
65.9961	0.591829	0.386312			65.9961	0.591829							65.9961	0.617225	0.392188			65.9961	0.617225
66.5231	0.585513	0.373055			66.5231	0.585513							66.5231	0.615287	0.383054			66.5231	0.615287
67.0503	0.585362	0.363573			67.0503	0.585362							67.0503	0.613633	0.366436			67.0503	0.613633
67.5772	0.573005	0.342757			67.5772	0.573005							67.5772	0.603454	0.355826			67.5772	0.603454
68.1044	0.57359	0.331842			68.1044	0.57359							68.1044	0.611784	0.353723			68.1044	0.611784
68.6311	0.569384	0.316463			68.6311	0.569384							68.6311	0.598019	0.331215			68.6311	0.598019
69.1583	0.568163	0.302829			69.1583	0.568163							69.1583	0.594428	0.317908			69.1583	0.594428
69.6853	0.573866	0.297039			69.6853	0.573866							69.6853	0.588305	0.303864			69.6853	0.588305
70.2128	0.560184	0.282126			70.2128	0.560184							70.2128	0.585566	0.30632			70.2128	0.585566
70.7397	0.541015	0.265762			70.7397	0.541015							70.7397	0.580897	0.284899			70.7397	0.580897
71.2667	0.548364	0.257265			71.2667	0.548364							71.2667	0.572554	0.28125			71.2667	0.572554
71.7933	0.534672	0.240209			71.7933	0.534672							71.7933	0.572141	0.274516			71.7933	0.572141
72.3206	0.532651	0.231218			72.3206	0.532651							72.3206	0.563457	0.260167			72.3206	0.563457
72.8472	0.532818	0.218972			72.8472	0.532818							72.8472	0.55736	0.248219			72.8472	0.55736
73.3744	0.519822	0.201689			73.3744	0.519822							73.3744	0.550866	0.241623			73.3744	0.550866
73.9011	0.519748	0.19332			73.9011	0.519748							73.9011	0.54832	0.24264			73.9011	0.54832
74.4283	0.508309	0.198974			74.4283	0.508309							74.4283	0.551042	0.221127			74.4283	0.551042
74.9556	0.50534	0.17369			74.9556	0.50534							74.9556	0.533589	0.221174			74.9556	0.533589
75.4861	0.495355	0.173662			75.4861	0.495355							75.4861	0.533123	0.220992			75.4861	0.533123
76.0133	0.487713	0.14489			76.0133	0.487713							76.0133	0.520106	0.220115			76.0133	0.520106
76.54	0.484324	0.14029			76.54	0.484324							76.54	0.520958	0.219202			76.54	0.520958
77.0669	0.474535	0.13889			77.0669	0.474535							77.0669	0.507519	0.218857			77.0669	0.507519
77.5939	0.473974				77.5939	0.473974							77.5939	0.503135				77.5939	0.503135
78.1208	0.460079				78.1208	0.460079							78.1208	0.505634				78.1208	0.505634
78.6481	0.456253				78.6481	0.456253							78.6481	0.493688				78.6481	0.493688
79.1753	0.44676				79.1753	0.44676							79.1753	0.487854				79.1753	0.487854
79.7025	0.435447				79.7025	0.435447							79.7025	0.477033				79.7025	0.477033
80.2294	0.435362				80.2294	0.435362							80.2294	0.476298				80.2294	0.476298
80.7564	0.419553				80.7564	0.419553							80.7564	0.461323				80.7564	0.461323
81.2833	0.412421				81.2833	0.412421							81.2833	0.45459				81.2833	0.45459
81.8103	0.414057				81.8103	0.414057							81.8103	0.44579				81.8103	0.44579
82.3375	0.393642				82.3375	0.393642							82.3375	0.441361				82.3375	0.441361
82.8647	0.393684				82.8647	0.393684							82.8647	0.430934				82.8647	0.430934
83.3914	0.381162				83.3914	0.381162							83.3914	0.416155				83.3914	0.416155
83.9183	0.364071				83.9183	0.364071							83.9183	0.413072				83.9183	0.413072
84.4456	0.363982				84.4456	0.363982							84.4456	0.401022				84.4456	0.401022
84.9725	0.345905				84.9725	0.345905							84.9725	0.382613				84.9725	0.382613
85.4994	0.337015				85.4994	0.337015							85.4994	0.376002				85.4994	0.376002
86.0264	0.325444				86.0264	0.325444							86.0264	0.363864				86.0264	0.363864
86.5533	0.305521				86.5533	0.305521							86.5533	0.351886				86.5533	0.351886
87.0803	0.292589				87.0803	0.292589							87.0803	0.337928				87.0803	0.337928
87.6072	0.277437				87.6072	0.277437							87.6072	0.318255				87.6072	0.318255
88.1342	0.260204				88.1342	0.260204							88.1342	0.31557				88.1342	0.31557
88.6614	0.247835				88.6614	0.247835							88.6614	0.302955				88.6614	0.302955
89.1881	0.229709				89.1881	0.229709							89.1881	0.287358				89.1881	0.287358
89.7181	0.225625				89.7181	0.225625							89.7181	0.272058				89.7181	0.272058
90.245	0.203998				90.245	0.203998							90.245	0.259821				90.245	0.259821
90.7719	0.189549				90.7719	0.189549							90.7719	0.247557				90.7719	0.247557
91.2989	0.182984				91.2989	0.182984							91.2989	0.237364				91.2989	0.237364
91.8258	0.173149				91.8258	0.173149							91.8258	0.234145				91.8258	0.234145
92.3528	0.155845				92.3528	0.155845							92.3528	0.22149				92.3528	0.22149
92.8797	0.152224				92.8797	0.152224							92.8797	0.222575				92.8797	0.222575
93.4069	0.152116				93.4069	0.152116							93.4069	0.217886				93.4069	0.217886

## Sheet: Fig S3B, S3C
	Fig S3B		Fig S3C
Residue Number	CSI		SSP
35	4.07		0.439
36	5.69		0.526
37	-2.41		0.572
38	2.49		0.599
39	4.02		0.402
40	3.02		0.192
41	2.12		0.296
42	-6.27		0.233
43	-2.78		0.202
44	-0.13		0.222
45			0.035
46	2.21		0.184
47	3.16		0.384
48			0.308
49	-0.25		0.333
50	1.21		0.249
51	-2.97		0.209
52	1.33		0.371
53	0.84		0.532
54	3.07		0.61
55	5.28		0.665
56	4.18		0.668
57	4.99		0.87
58	0.27		0.839
59			0.832
60	7.29		0.731
61	3.35		0.724
62	4.13		0.856
63	2.93		0.747
64	3.84		0.645
65	3.14		0.603
66	-2.25		0.521
67	1.23		0.459
68	0.78		0.213
69	-2.08		0.036
70	-0.1		0.146
71	-1.97		0.233
72	0.01		0.364
73	0.72		0.344
74	5.03		0.306
75	3.23		0.366
76	0.39		0.26
77	-0.44		0.428
78	-2.1		0.46
79	-2.01		0.501
80	5.1		0.381
81	7.72		0.471
82	4.1		0.591
83	-5.86		0.663
84
85	2.61		0.392
86	-0.33		0.107
87	1.19		0.362
88	9.12		0.443
89	0.56		0.42
90	1.86		0.495
91	3.07		0.455
92			0.328
93	0.61		0.585
94	-0.2		0.552
95	0.64		0.469
96	8.01		0.469
97	-0.12		0.262
98			0.161
99	1.04		0.026
100	-4.44		-0.402
101	-3.41		-0.228
102	-3.05		-0.338
103	2.34		-0.531
104	2.79		-0.378
105	-3.61		-0.202
106	-7.77		0.161
107	-2.3		0.293
108	1.78		0.204
109	7.54		0.349
110	6.24		0.445
111	-2.36		0.253
112	-2.66		0.116
113	0.57		0.102
114	-3.29		-0.227
115	-2.04		-0.192
116	9.99		-0.244
117	-5.9		-0.488
118	0.13		-0.531
119	-4.38		-0.531
120	-7		-0.744
121	-5.18		-0.734
122	-2.88		-0.511
123	-1.2		-0.381
124	-5.47		-0.246
125	3.5		-0.077
126	2.03		-0.066
127			-0.314
128	-0.96		-0.238
129	-2.28		-0.627
130	-4.12		-0.59
131
132	-1		-0.74
133	-0.04		-0.609
134	-2.1		-0.533
135	-4.08		-0.623
136			-0.707
137	-5.59		-0.752
138	-3.74		-0.494
139	-4.45		-0.326
140	-0.47		-0.415
141	1.26		-0.224
142	-1.21		0.009
143			0.042
144	-0.07		0.035
145	0.89		-0.159
146	-3.78		0.034
147	-0.69		0.066
148	2.13		0.205
149	4		0.149
150
151			0.454
152	3		0.528
153	1.02		0.413
154	0.11		0.455
155
156			0.201
157	3.6		0.258
158	1.19		0.222
159	-5.2		0.231
160			-0.026
161	-0.39		-0.317
162	1.07		-0.451
163	-4.74		-0.405
164	-3.1		-0.363
165	-2.08		-0.395
166	-2.52		-0.345
167	4.86		-0.078
168	-3.35		-0.061
169	3.15		-0.016
170	0.65		0.092
171	-2.87		-0.075
172	-1.03		-0.026
173	0.15		-0.034
174			-0.321
175	-2.21		-0.198
176	1.13		0.15
177	-3.96		0.117
178	-2.09		0.158
179	5.09		0.235
180	-0.35		0.086
181			0.214
182
183
184	-4.41		-0.078
185	-1.05		-0.112
186	-2.5		-0.141
187	0.96		-0.211
188			-0.132
189	-1.44		-0.295
190	-2.43		-0.355
191	-0.45		-0.564
192	-4.3		-0.647
193	-0.72		-0.717
194			-0.724
195	-7.49		-0.337
196
197
198	3.12		0.078
199	-0.01		0.143
200	0.21		0.218
201			0.27
202	-5.55		0.372
203			0.306
204			0.531
205	7.39		0.658
206	-0.41		0.844
207	6.2		0.807
208	3.69		0.745
209	3.96		0.471
210	1.05		0.588
211	-0.16		0.611
212	-2.19		0.582
213
214	4.9		0.455
215	3.48		0.444
216	3.94		0.437
217	-4.5		0.361
218	-4.11		0.366
219	-5.65		0.227
220	-2.36		0.15
221	4.41		0.516
222	0.16		0.663
223	1.79		0.92
224	6.64		1.02
225	3.75		0.944
226	4.19		0.909
227	3.62		0.832
228	4.06		0.819
229	0.36		0.69
230	-0.37		0.678
231	4.5		0.612
232	-0.63		0.413
233	4.69		0.54
234
235	-5.69		0.577
236	3.47		0.681
237	6.5		0.299
238	-0.22		0.075
239
240	-3.75		0.092
241	-5.03		-0.357
242	1.03		-0.492
243	0.79		-0.512
244	-2.94		-0.321
245	-2.54		-0.174
246			-0.377
247	-0.27		-0.301
248
249	-0.78		-0.038
250	0.75		0.216
251
252	-1.38		0.029
253	2.74		0.025
254			-0.204
255	-2.86		-0.353
256	-1.26		-0.39
257	-3.07		-0.834
258	-4.3		-0.781
259	-1.83		-0.82
260	-4.9		-0.764
261	-0.84		-0.832
262			-0.797
263			-0.251
264	-6.24		0.349
265
266	10.38		0.403
267	4.72		0.46
268			0.835
269	-0.11		0.915
270
271	2.6		0.867
272	3.99		0.802
273	6.57		0.844
274	4.26		0.771
275	1.35		0.567
276			0.378
277	2.2		0.192
278	-5.53		0.038
279			-0.174
280	3.45		-0.117
281	1.67		-0.241
282	-4.96		-0.077
283	2.42		0.125
284	-2.64		0.075
285	-0.33		-0.029
286	3.76		0.059
287
288	-0.22		0.313
289
290	0.86		0.087
291	0.88		0.184
292	0.16		0.195
293	-0.64		0.165
294	1.9		-0.082
295	-2.43		-0.298
296			-0.451
297	-5.35		-0.242
298	-4.86		-0.465
299			-0.302
300	3.54		-0.323
301	-0.68		-0.137
302			0.098
303	-2.28		0.131
304	-1.7		0.024
305	2		0.075
306	-0.02		0.169
307	-0.44		0.266
308	1.82		0.134
309	2.85		-0.062
310	1.61		-0.136
311	-6.47		-0.224
312	-1.93		-0.028
313			-0.332
314	-1.63		-0.393
315	2.84		-0.456
316			-0.516
317			-0.602
318	-4.19		-0.594
319	-3.06		-1.077
320	-4.21		-1.03
321	-1.7		-0.433
322	-3.5		0.025
323	-1.88		0.159
324	3.6		0.477
325	6.47		0.598
326			0.556
327	3.62		0.385
328	1.74		0.325
329	-0.9		0.284
330	-3.46		0.234
331	2.52		0.034
332	2.31		-0.138
333	-2.66		-0.192
334	-2.85		0.012
335	-3.63		-0.307
336	-2.25		-0.469
337	0.23		-0.446
338	-3.57		-0.274
339	0.76		-0.184
340			-0.154
341	1.68		-0.411
342
343	-2.28		-0.226
344	-1.94		-0.136
345	-5.87		-0.256
346	2.16		0.043
347	-2.31		0.29
348	-4.18		0.59
349	3.49		0.671
350	3.86		0.773
351	8.23		0.883
352	0.45		1.036
353	6.87		0.768
354	6.8		0.712
355	3.57		0.681
356	-5.2		0.758
357	5.66		0.733
358	4.13		0.626
359	3.22		0.377
360			0.56
361			0.519
362	-1.7		0.344
363	-0.87		0.064
364
365
366	-2.48		-0.663
367	-4.06		-0.857
368	-6.1		-0.591
369	-5.23		-0.279
370
371			0.143
372	3.16		0.374
373	-0.3		0.473
374			0.327
375	-1.1		0.296
376	0.73		0.079
377	-2.24		-0.155
378	-0.16		-0.333
379			-0.328
380	-3.63		-0.321
381	-1.04		-0.32
382
383	2.79		-0.293
384	-0.88		0.201
385	-0.98		0.521
386
387	4.81		0.436
388	1.33		0.514
389	1.18		0.589
390	-0.33		0.581
391	-0.06		0.336
392	0.69		0.076
393			0.264
394	-2.59		0.289
395	-1.36		0.243
396	4.37		0.047
397	-0.57		-0.224
398	1.16		-0.064
399	-2.01		-0.017
400	-4.18		-0.107
401	0.23		-0.169
402	-1.25		-0.181
403	5.42		-0.029
404	-2.14		0.232
405
406			0.176
407	1.01		-0.073
408
409			-0.009
410	1.25		0.156
411	2.91		0.033
412	-3.98		-0.072
413	4.57		0.047
414	0.76		0.151
415	-3		-0.094
416	1.05		0.04
417			-0.202
418	-5.33		-0.216
419
420	0.6		0.171
421			-0.143
422	-0.28		0.27
423	6.09		0.427
424	-3.47		0.328
425	5.91		0.474
426	5.86		0.474
427	-2.5		0.461
428	5.75		0.703
429	-1.95		0.655
430	3.81		0.486
431	3.99		0.562
432			0.468
433			0.508
434	-1.7		0.295
435	2.1		0.009
436			-0.076
437	0.7		0.03
438	-1.09		0.062
439
440	0.01		0.081
441	-0.72		0.031
442	0.74		0.238
443	-0.7		0.079
444	-0.16		0.037
445	1.52		0.012
446	-2.53		0.007
447	-3.23		-0.292
448			-0.439
449	1.27		-0.77
450	-5.56		-0.723
451	-3.32		-0.66
452	-5.72		-0.345
453	-4.86		-0.455
454	-1.32		-0.444
455	3.83		-0.415
456	-1.87		-0.397
457	-4.26		-0.152
458			-0.29
459	-3.73		-0.365
460	1.78		-0.41
461	-4.46		-0.399
462	0.52		-0.189
463	-2.5		-0.134
464	-5.34		-0.214
465	2.16		0.179
466	-5.5		0.288
467	0.82		0.282
468	6.15		0.359
469	4.05		0.281
470	-1.95		0.374
471	-0.05		0.422
472	-3.63		0.38
473	-0.53		0.402
474	3.92		0.61
475	7.72		0.809
476	3.11		0.878
477	11.56		0.958
478			0.875
479	2.2		0.848
480	2.34		0.79
481	-3.62		0.725
482	3.59		0.577
483			0.663
484	3.95		0.769
485	-2.27		0.727
486	3.24		0.603
487	8.27		0.656
488	-2.71		0.665
489	0.91		0.732
490			0.642
491	3.67		0.524
492	2.98		0.625
493			0.659
494	2.36		0.345
495	0.73		0.136
496	0.97		-0.044
497	-7.01		0.032
498	-0.98		-0.057
499	-1.51		-0.002
500			-0.122
501	2.32		0.074
502	4.51		0.176
503	-0.88		0.098
504	1.55		0.023
505	0.84		-0.077
506	-2.9		-0.114
507			-0.083
508	-2.57		-0.116
509	3.04		-0.236
510
511
512
513	3.01		-0.157
514	-4.57		-0.157
515	2.32		-0.172
516	-0.52		-0.175
517
518	-0.24		-0.041
519	-0.66		-0.135
520	-5.78		-0.11
521	2.7		0.016
522	0.3		0.09
523	0.04		0.027
524	2.21		0.299
525			0.188
526	-3.84		0.14
527	2.33		0.247
528	1.45		0.39
529	-0.31		0.551
530	3.2		0.793
531	5.26		0.882
532	5.41		0.847
533	6.9		0.975
534	3.57		0.981
535	0.5		0.885
536	6.91		0.774
537			0.573
538	-1.29		0.471
539			0.552
540	-1.27		0.393
541			0.343
542	1.46		0.223
543	0.81		0.21
544
545	-3.42		0.081
546
547
548	-2.09		-0.003
549	-3.25		0.056
550	1.7		0.079
551	1.69		0.041
552	-1.99		0.193
553			0.539
554	-0.8		0.546
555	6.37		0.559
556	13.1		0.702
557	2.49		0.777
558	2.29		0.929
559	3.86		0.805
560	1.24		0.466
561			0.356
562	1.01		0.288
563	-2.34		0.057
564	-0.4		0.133
565
566			0.133
567	9.73		0.533
568	0.68		0.579
569	-0.39		0.464
570	3.6		0.506
571	1.62		0.377
572	-0.77		0.191
573	0.38		0.077
574	2.25		-0.261
575	-3.93		-0.321
576	-5.49		-0.253
577	-2.53		0.07
578	-0.5		0.053
579	2.57		0.259
580	7.38		0.289
581	1.34		0.428
582			0.461
583	-1.27		0.487
584	0.86		0.226
585	0		0.2
586	0.81		0.207
587	0.14		0.291
588	0.88		0.306
589	0.57		0.455
590
591	2.18		0.172
592	6.19		0.241
593	-1.85		0.435
594	-3.04		0.419
595	4.02		0.495
596	5.24		0.413
597	1.58		0.559
598	2.88		0.674
599	1.99		0.709
600	3.95		0.631
601	4.63		0.53
602			0.324
603	3.86		0.328
604	-2.94		0.121
605	-2.25		0.262
606	0.42		0.236
607
608	4.64		0.479
609	1.33		0.634
610	1.88		0.618
611			0.422
612
613	1.13		-0.255
614	-6.91		-0.691
615	-4.09		-0.559
616	-6.7		-0.573
617	-5.38		-0.704
618	1.54		-0.709
619			-0.679
620	-3.62		-0.461
621	-4.5		-0.307
622	-1.81		-0.496
623	0.32		-0.435
624	-0.83		-0.183
625	-0.57		-0.025
626	-0.43		0.057
627	2.04		-0.166
628	0.14		-0.16
629	-0.33		-0.322
630	-8.46		-0.278
631			-0.382
632	-6.76		-0.408
633	-2.87		-0.517
634	2.26		-0.114
635	-1.35		-0.231
636	-1.96		-0.247
637	3.46		-0.382
638	-5.57		-0.484
639	-5.11		-0.557
640	-3.95		-0.508
641
642	-12.99		-0.234
643	-1.26		0.059
644	3.43		0.079
645	4.21		-0.054
646			0.032
647	-3.84		-0.049
648	-2.58		-0.3
649	-0.53		-0.666
650	-6.24		-0.904
651	-4.06		-0.877
652	-4.32		-0.576
653	-3.89		-0.574
654	-3.22		-0.532
655	1.76		-0.437
656	-0.01		-0.014
657	-3.43		0.151
658
659	5.85		0.214
660	0.25		0.15
661	0.87		0.255
662	0.18		0.249
663	-1.83		0.076
664	-0.78		0.301
665	0.59		0.244
666	-0.21		0.152
667	6.79		0.394
668	-1.3		0.587
669	-2.02		0.484
670	5.97		0.554
671	4.65		0.514
672	-1.32		0.665
673
674	3.79		0.71
675	5.06		0.551
676	-1.36		0.777
677	4.05		0.777
678	1.43		0.703

## Sheet: Fig S4A, S4B, S4C, S4D
Average (avg)	0.00362117				0.00663852
standard Deviation (std)	0.00559373				0.00674612
std*3	0.0167812				0.0202384
avg+(std*3)	0.0204024				0.0268769
Residue Number	Δδ (T485-S231C)			Residue Number	Δδ (T485-S459C)
35				35
36				36
37				37
38	0.0002			38	0.00733757
39	0.0025			39	0.00460977
40	0			40	0.00857963
41	0.0020025			41	0.00781025
42	0.00360555			42	0.0070859
43				43
44	0.0114232			44	0.0135059
45	0.010002			45	0.0268745
46	0.00383275			46	0.00394462
47	0			47	0
48				48
49	0			49	0
50	0.00771751			50	0.0183
51				51	0
52	0.00707107			52	0.00816333
53	0.00705762			53	0.0112801
54	0.0037			54	0.0037
55	0.00128062			55	0.00623618
56	0.00461411			56	0.00626418
57				57
58	0.00208806			58	0.00305941
59	0.00508035			59	0.00508035
60	0.0003			60	0.0010198
61	0.00412311			61	0.0132004
62	0.00508035			62	0.0161124
63	0.00558659			63	0.0141524
64	0.00206155			64	0.00712811
65	0.0115603			65	0.0170848
66	0.00508035			66	0.00508035
67	0.0027			67	0.00509902
68	0.00718053			68	0.00623618
69	0.00508035			69	0.00508035
70	0.00707107			70	0.0148125
71	0.00735935			71	0.00735935
72	0.00608276			72	0.0096
73	0.0041			73	0.0041
74	0.00211896			74	0.0239842
75	0.00451774			75	0.00396989
76	0.00313209			76	0.0169517
77	0.0075			77	0.0075
78				78
79	0.0029			79
80	0.00704911			80	0.0120814
81				81
82	0.00244131			82	0.0019
83	0.00608276			83	0.00403609
84				84
85				85
86	0.00238537			86	0.00924175
87	0.00223607			87	0.00618466
88	0			88	0
89				89
90	0.00549181			90	0.00660984
91	0.0060531			91	0.0268328
92	0.0120266			92	0.01878
93	0			93	0.00390512
94				94
95	0			95	0
96	0			96	0
97				97
98	0.00417253			98	0.0240185
99				99
100	0.00787147			100	0.0268308
101	0.0033541			101	0.0117047
102	0			102	0.00686222
103	0.0007			103	0.00336006
104	0.00197231			104	0.0122642
105	0.0002			105	0.0016
106	0.0100005			106	0.0259347
107	0.00477074			107	0.00798499
108	0.0031			108	0.00559017
109				109
110	0.00219317			110	0.00400125
111	0			111	0
112	0.0076			112	0.00588558
113				113
114	0.00403113			114	0.00786384
115	0.00107703			115	0.0032573
116				116
117	0.00233238			117	0.00778203
118	0.00148661			118	0.00429418
119	0.001			119	0.00300167
120	0.00148661			120	0.00250799
121	0.00642573			121	0.0198806
122	0.0094			122	0.0165738
123	0.0013			123	0.0140129
124	0.0120416			124	0.0260008
125	0.0074			125	0.0074
126				126
127	0.00122066			127	0.00349857
128				128
129	0.00622013			129	0.0236381
130	0.00203961			130	0.0024
131				131
132				132
133	0.00406079			133	0.00921954
134	0.001			134	0.00424264
135	0.0028			135	0.00411825
136	0.00134536			136	0.00238537
137	0.0015			137	0.00549181
138	0.00202237			138	0.0105304
139	0.00116619			139	0.0018
140	0.00349857			140	0.00349857
141				141
142	0.0013			142	0.00471699
143	0.0010198			143	0.0112446
144				144
145	0.0036			145	0.00648151
146	0.0003			146	0.0001
147				147
148	0.00141421			148	0.00461411
149	0.00219317			149	0.00903549
150	0.0008			150	0.00219317
151				151
152	0.00412311			152	0.00800062
153	0.0051225			153	0.00100499
154	0.0100404			154	0.0100404
155	0.001			155	0.0020025
156				156
157	0.00331059			157	0.0060407
158	0.0064			158	0.00836002
159	0			159	0.0132424
160	0			160	0
161	0.0018868			161	0.0121248
162	0.00957549			162	0.0136015
163	0.00378021			163	0.00378021
164	0.00320156			164	0.00320156
165	0			165	0.00613514
166	0.00837616			166	0.0132004
167	0.0117796			167	0.0251603
168	0.0075			168	0.0155563
169				169
170				170	0
171	0.00344819			171	0.00873212
172	0.0010198			172	0.0016
173	0.00771751			173	0.0102956
174	0.00301496			174	0.00305941
175	0.00666408			175	0.00626498
176				176
177	0.00394462			177	0.00689638
178	0.00320156			178	0.00730821
179	0.0029			179	0.00233238
180				180
181	0.00282843			181	0.00430813
182	0			182	0.00699214
183				183
184				184
185	0.00509902			185	0.0106775
186	0.0062482			186	0.00104403
187	0.0120669			187	0.00626498
188	0.00623618			188	0.00297321
189	0.00364005			189	0.00141421
190	0.00278568			190	0.0112178
191	0.00134536			191	0.00134536
192	0.00206155			192	0.00320156
193	0.0002			193	0.00244131
194	0.00164012			194	0.00244131
195	0.0120416			195	0.0005
196	0.0110005			196	0.0006
197				197
198				198
199	0.00417253			199	0.00366197
200	0			200	0
201	0.00915915			201	0.00360555
202	0.00366197			202	0.0125
203	0.0019			203	0.00306757
204	0.00214709			204	0.00241661
205	0			205	0
206	0.00304795			206	0.00287924
207				207
208	0.0045			208	0.0041
209	0.00344819			209	0.00594643
210	0.00502494			210	0.0130096
211	0			211	0
212	0.00241661			212	0.0132378
213				213
214				214
215	0.0005			215	0.00360555
216	0.0062482			216	0.00622977
217				217
218	0.00134536			218	0.00134536
219	0.00438292			219	0.00559017
220	0.00319531			220	0.0012
221	0.00559017			221	0.00647765
222				222
223	0			223	0
224	0.001			224	0.00215407
225	0			225	0
226	0			226	0
227	0.00503587			227	0.00718053
228	0.0380958			228	0.00297321
229	0.00600083			229	0.00352278
230	0.0504739			230	0.00111803
231				231	0.005
232	0.0320564			232	0.00208806
233	0.0350892			233	0.00148661
234	0.08477			234	0.0031241
235				235
236	0.00208806			236	0.00807527
237	0.00269258			237	0.0086539
238	0.00287924			238	0.00335261
239	0.0111987			239	0.0031241
240				240
241	0.0066			241	0.0236916
242	0.00431741			242
243				243
244	0.0072111			244
245	0.00384187			245	0.0143391
246	0.00134536			246	0.00297321
247	0.0029			247	0.00134536
248	0.0025			248	0.00502494
249				249
250	0.00928924			250	0.00554617
251	0.00111803			251	0.00107703
252				252
253	0.00104403			253	0.00554617
254	0.00287924			254	0.00223607
255				255
256	0.008544			256	0.00414849
257	0.00451774			257	0.00172047
258	0.00164012			258	0.00431393
259				259
260	0.00504876			260	0.00598415
261	0.01			261	0.00629365
262	0.0116108			262	0.00712811
263				263
264	0.00412311			264	0.00948736
265	0.0018868			265	0.00107703
266				266
267	0			267	0.00320156
268	0.00500899			268	0.025
269	0.00172047			269	0.00300167
270				270
271				271
272	0.003			272	0.00558659
273	0.00747262			273	0.00747262
274	0.00943398			274	0.00943398
275	0.00111803			275	0.00403113
276	0			276	0.0170294
277	0.00206155			277	0.00208806
278	0.0025			278	0.0051
279	0			279	0
280	0.0001			280	0.00107703
281				281
282	0.00401123			282	0.0131183
283	0.00300666			283	0.0268
284				284
285	0.0051923			285	0.0064622
286	0			286	0.00632535
287				287
288	0.0031241			288	0.00743303
289	0.00598415			289	0.0115
290				290
291	0.00422019			291	0.0268
292	0.00711969			292	0.0202544
293	0.00111803			293	0.0220048
294	0.010008			294	0.019774
295	0.0082365			295	0.00820061
296	0			296	0
297	0.0101828			297	0.0114057
298	0.0013			298	0.0031241
299	0.0072111			299	0.00656049
300	0.00726705			300	0.0203185
301	0.00412311			301	0.00747262
302	0.00305941			302	0.0065
303	0			303	0
304	0			304	0
305	0			305	0.0036
306	0.0060208			306	0.0060208
307	0			307	0.0201802
308				308
309	0.00559017			309	0.00549181
310	0.0111803			310	0.0111803
311	0.00465188			311	0.0032573
312				312
313	0.00468615			313	0.00453431
314	0.00588558			314	0.015
315	0.00438634			315	0.00287924
316	0.005004			316	0.00524976
317	0.00453431			317	0.012037
318	0.00164012			318	0.0032311
319	0.00297321			319	0.0105948
320	0.00420595			320	0.00623618
321	0.00244131			321	0.00534883
322	0.00208806			322	0.00134536
323	0.00223607			323	0.00431393
324	0.0041			324	0.0251247
325				325
326	0			326	0.0210466
327	0.0001			327	0.0107336
328	0.0032573			328	0.00297321
329	0.00468615			329	0.00468615
330	0.0020025			330	0.0009
331	0.0012			331	0.001
332	0.0059			332	0.00781025
333	0.00203961			333	0.00757694
334	0.00593633			334	0.00593633
335	0.00442832			335	0.0109
336	0			336	0
337	0			337	0
338	0.00282843			338	0.00805047
339	0.00344093			339	0.014799
340	0.00401123			340	0.0131469
341	0			341	0
342				342
343				343
344	0.0006			344	0.00122066
345	0.00754718			345	0.025582
346	0.00148661			346	0.00122066
347	0.0020025			347	0.00316228
348	0.00134536			348	0.00107703
349	0.00310483			349	0.0011
350	0.002			350	0.00107703
351	0.00122066			351	0.00900056
352	0.00297321			352	0.00394462
353				353
354	0.0014			354	0.00407922
355	0.00250799			355	0.00721388
356				356
357	0.0047634			357	0.00962081
358	0			358	0
359	0.00335261			359	0.00420595
360	0.00116619			360	0.00326956
361	0.00128062			361	0.00336006
362	0			362	0.0033541
363	0.00262488			363	0.0195727
364				364
365				365
366				366
367	0.00411825			367	0.00411825
368	0.00172047			368	0.00100499
369	0.0011			369	0.00349857
370	0.00434626			370	0.00509902
371				371
372	0.0015			372	0.00202237
373				373
374	0.0110766			374	0.00730821
375	0			375	0
376	0.00228254			376	0.00813941
377	0.0007			377	0.00148661
378				378
379	0			379	0
380	0.00838153			380	0.00976934
381	0.00396989			381	0.00538516
382	0.0016			382	0.00824621
383				383
384	0.00287924			384	0.0045
385	0.00349857			385	0.0220036
386	0.00402616			386	0.0042
387				387
388	0.0002			388	0.00282843
389	0.0014			389	0.0046
390	0.00156205			390	0.0004
391	0.0004			391	0.0014
392				392
393	0.0012			393	0.00197231
394	0.00378021			394	0.00941754
395	0.00107703			395	0.00466476
396	0.00468615			396	0.00680074
397	0.00122066			397	0.00223607
398	0			398	0
399	0			399	0
400	0.005			400	0.005
401	0.00502494			401	0.0153951
402	0.00461411			402	0.0143611
403	0.00689638			403	0.00661891
404				404
405	0.00518556			405	0.019
406	0			406
407	0.00696348			407	0.0124483
408	0.00438292			408	0.00368917
409				409
410	0.00300167			410	0.00600083
411	0			411	0.00305941
412	0.00116619			412	0.00300167
413	0.00313209			413	0.00813941
414	0.00215407			414	0.00304138
415	0.0051225			415	0.00600083
416				416
417	0.0031241			417	0.00396989
418	0.0025			418	0.00610328
419	0.00111803			419	0.00316228
420				420
421	0.00107703			421	0.004
422	0.0120814			422	0.0129341
423	0.00412311			423	0.00778203
424	0.00431393			424	0.00862786
425	0			425	0.00989949
426	0.00111803			426	0.0005
427	0			427	0
428				428
429	0.0026			429	0.002
430	0.00197231			430	0.0172409
431				431
432	0.00107703			432	0.0009
433				433
434	0.0026			434	0.00400125
435	0.00107703			435	0.00390512
436	0.001			436	0.00500899
437	0.004005			437	0.0304592
438	0.00100499			438	0.00750267
439	0.00203961			439	0.00806226
440				440
441	0.00422019			441	0.00422019
442	0.0012			442	0.00223607
443	0.0010198			443	0.00206155
444	0.00206155			444	0.00817863
445	0.0003			445	0.0002
446	0.00269072			446	0.002
447	0			447	0
448	0.0015			448	0.0075
449	0.0022			449	0.00148661
450	0.00241661			450	0.00331059
451	0.0006			451	0.00100499
452	0.00128062			452	0.00344819
453				453
454	0.00211896			454	0.00344819
455	0.00407922			455	0.0104957
456	0.0003			456	0.004272
457				457
458	0			458	0
459	0.0004			459
460	0			460	0
461	0.0015			461	0.0634794
462	0.00208806			462	0.011
463	0			463	0
464	0.0029			464	0.00994032
465	0.00316228			465	0.00411825
466				466
467	0.0106471			467	0.0157889
468	0			468	0.0131381
469	0			469	0.0050636
470	0.0026			470	0.00354401
471	0.00278568			471	0.0006
472	0.00122066			472	0.00746726
473				473
474	0.0054231			474	0.00948472
475	0.00128062			475	0.00921954
476	0.0012			476	0.0012
477	0.00800562			477	0.0105551
478				478
479	0.00244131			479	0.00244131
480	0			480	0
481				481
482	0.00610328			482	0.00111803
483				483
484	0.00335261			484	0.00557584
485				485
486	0.0008			486	0.00319531
487	0.00876584			487	0.00876584
488				488
489	0.00214709			489	0.00970824
490				490
491	0.00336006			491	0.00336006
492	0.005			492	0.00827587
493	0.00300167			493	0.00618466
494				494
495	0.00128062			495	0.00873155
496	0			496	0
497	0.00269072			497	0.0060407
498	0.0034			498	0.00384187
499	0.00134536			499	0.0032311
500	0.00206155			500	0.00414849
501	0			501	0
502				502
503	0.00122066			503	0.00287924
504	0.00306757			504	0.00591692
505	0.001			505	0.00613922
506				506
507	0.00111803			507	0.00269258
508	0.0004			508	0.00180278
509	0.00451221			509	0.00832406
510				510
511				511
512				512
513				513
514	0.0005			514	0.00211896
515	0.00384187			515	0.00902718
516	0.0025			516	0.00250799
517	0.00107703			517	0.00300666
518				518
519	0.0045618			519	0.00544885
520	0.0047			520	0.0046
521	0.00438634			521	0.00438634
522				522
523	0			523	0
524	0.00111803			524	0.00297321
525				525
526	0.001			526	0.00304138
527	0.0017			527	0.0082
528	0.0028			528	0.0071
529	0.0002			529	0.0182483
530				530
531	0.0057			531	0.00453431
532	0.00378021			532	0.00378021
533				533
534	0.0051923			534	0.0051923
535	0.00228254			535	0.00939202
536				536
537	0.0010198			537	0.0008
538	0.0013			538	0.00304138
539	0.00148661			539	0.00300666
540	0.0001			540	0.00228254
541	0.0007			541	0.00532541
542	0.00122066			542	0.0155641
543	0			543	0
544	0			544	0
545				545
546	0.0010198			546	0.00401995
547				547
548				548
549	0.00141421			549	0.0152315
550	0.0010198			550	0.0097591
551	0.0034			551	0.00206155
552	0.00445982			552	0.00757694
553				553
554	0.0026			554	0.0132197
555				555
556	0.00297321			556	0.00223607
557				557
558	0.00424264			558	0.00926499
559	0			559	0
560	0			560	0.0150602
561	0.00422019			561	0.00635689
562	0.0017			562	0.0016
563	0.0008			563	0.0011
564	0.0014			564	0.0043
565	0.00344093			565	0.00534883
566				566
567				567	0.0090824
568	0.0010198			568	0.0006
569	0.00431741			569	0.00648151
570	0.00164012			570	0.00256125
571	0			571	0
572	0.00141421			572	0.0023
573	0			573	0
574	0.00568243			574	0.00410366
575	0.00205913			575	0.00208806
576				576
577	0.00508035			577	0.00508035
578	0.00262488			578	0.0051
579	0.0018868			579	0.00501597
580	0.0010198			580	0.00223607
581				581
582	0.0001			582	0.0012
583	0.00241661			583	0.005
584	0.00712811			584	0.00712811
585				585
586	0.00514198			586	0.0299114
587	0.00228254			587	0.00804301
588	0.00503587			588	0.0232215
589	0			589	0
590	0.00304138			590	0.00509902
591				591
592	0.00509902			592	0.00982293
593	0.00156205			593	0.00308058
594	0.0027			594	0.0415116
595	0.00694622			595	0.0035
596	0.0041			596	0.0041
597	0.00180278			597	0.0025
598	0.00863771			598	0.00863771
599				599
600	0.0018868			600	0.00634114
601	0.00661891			601	0.0177553
602	0.00100499			602	0.008
603	0.0029			603	0.0029
604	0.0035			604	0.00441475
605				605
606	0.0006			606	0.00812158
607				607
608				608
609	0.00233238			609	0.00282843
610	0.001			610	0.0010198
611	0.00104403			611	0.00206155
612	0.00903549			612	0.0220907
613				613
614	0			614	0
615	0			615	0
616	0.0045618			616	0.0045618
617	0.00278568			617	0.00431393
618				618
619	0.0020025			619	0.00344819
620				620
621	0.00197231			621	0.00640312
622	0.00233238			622	0.00901388
623	0			623	0
624	0.00128062			624	0.00116619
625	0.0003			625	0.0184564
626	0.0014			626	0.0035
627	0.00200998			627	0.0169186
628	0.001			628	0.00301496
629	0.0005			629	0.00835225
630				630
631	0.00494065			631	0.00710211
632	0.0072111			632	0.0219729
633	0.00994032			633	0.00994032
634				634
635	0.00122066			635	0.00223607
636	0.0067			636	0.0166721
637	0.0009			637	0.0025
638	0.008			638	0.008
639	0.00232594			639	0.0012
640	0.003			640	0.0060075
641	0.0012			641	0.00206155
642				642
643	0.00652993			643	0.00652993
644	0.00275862			644	0.00453431
645	0.00208806			645	0.00666408
646	0.0002			646	0.00244131
647	0.00401123			647	0.00501597
648	0.00735935			648	0.00735935
649	0.0018868			649	0.00107703
650	0			650	0
651				651
652	0.00403609			652	0.00403609
653	0.0001			653	0.00394462
654	0.00156205			654	0.00502494
655	0.00616117			655	0.00616117
656				656
657	0.0054626			657	0.0033541
658				658
659				659
660	0			660	0
661	0			661	0
662				662
663	0			663	0
664				664
665	0			665	0.0138423
666	0.0038			666	0.0035
667	0.00297321			667	0.00488262
668				668
669	0.0120814			669	0.010448
670				670
671	0.00438634			671	0.00993177
672	0.00200998			672	0.00107703
673				673
674				674
675	0.00401995			675	0.00148661
676	0.0088295			676	0.00568859
677	0.0013			677	0.00644127
678	0			678	0.0193866

## Sheet: Fig S4G, S4F
Residue Number	Δδ (T485-Q520C) (ppm)
35	0.00508035
36	0.00116619
37
38	0.00215407
39	0.00107703
40	0
41	0.00304138
42	0.00715612
43
44	0.0062
45	0.0120934
46	0.00504876
47	0
48
49
50
51	0.0110164
52	0.0256338
53	0
54	0.0047
55	0.00219317
56	0
57
58	0.00233238
59	0
60	0.0025
61	0.00335261
62	0
63	0.0034
64	0.00700071
65	0.00704557
66	0
67	0
68	0
69	0
70	0
71	0
72	0.0283938
73	0.00616117
74	0.0141566
75	0.00502494
76	0.0121918
77	0
78
79	0.00304138
80	0.00344819
81
82	0.0020025
83	0.00935361
84
85
86	0.0018868
87	0.00233238
88	0
89
90	0.0058
91	0
92	0.0337676
93	0
94
95	0.00470744
96	0
97
98	0.00396989
99
100	0.00626418
101	0.0033541
102	0.00501597
103	0.00410366
104	0.00244131
105	0.00134536
106	0.00917824
107	0
108	0.00372022
109
110	0.00219317
111	0.0304482
112	0.00997046
113
114	0.0043
115	0.00262488
116
117	0.0032311
118	0.00206155
119	0.00366197
120	0.00319531
121	0
122	0.00410366
123	0.0101272
124	0.0460109
125	0.00304795
126
127	0.0060407
128
129	0.0326497
130	0.00410366
131
132
133	0.00300167
134	0
135	0.0045618
136	0
137	0.00420595
138	0.0006
139	0.00304138
140	0
141
142	0.00107703
143	0.00732393
144
145	0.00278568
146	0.00104403
147
148	0.00104403
149	0.004272
150	0.0025
151
152	0.00128062
153	0
154	0.0110887
155	0.00461411
156
157	0.00593633
158	0.00688186
159	0.00302655
160	0
161	0.0051614
162	0.00912195
163	0.00549181
164	0.00438634
165	0.0328
166	0.0035
167	0.00297321
168	0.0013
169
170	0
171	0.00484149
172	0.00107703
173	0.00250799
174	0.00420595
175	0.00551725
176
177	0.00197231
178	0.00524309
179	0.00344819
180
181	0.00282843
182	0.00326956
183
184
185	0
186	0.00316228
187	0.00702567
188	0.00629365
189	0.0002
190	0.00403113
191	0.00148661
192	0.00412311
193	0.00262488
194	0.00262488
195	0.00304138
196	0.00412311
197
198
199	0.00238537
200	0
201	0.00326956
202	0.0039
203	0.0029
204	0.00238537
205	0.0101074
206	0.002
207
208	0.0043
209	0.00417253
210	0
211	0.0139442
212	0.00403113
213
214
215	0.00414849
216	0.00700071
217
218	0.00431393
219	0.00558659
220	0.0010198
221	0.00632456
222
223	0.00360555
224	0.00404475
225	0
226	0
227	0.00403113
228	0.00466476
229	0.00360555
230	0.00208806
231	0.00122066
232	0.00305941
233	0.00228254
234	0
235
236	0.00700286
237	0.00349857
238	0
239	0.00451774
240
241	0.00430813
242	0.00373631
243
244	0.0060208
245	0.00675352
246	0.00401123
247	0.00442832
248	0.00134536
249
250	0
251	0.00215407
252
253	0.00111803
254	0.00232594
255
256	0.00319531
257	0.00501597
258	0.00302655
259
260	0.00208806
261	0.00208806
262	0.00591692
263
264	0.00360555
265	0.00559017
266
267	0.0130311
268	0.00208806
269	0.00241661
270
271
272	0.0034
273	0
274	0.0175866
275	0.00743303
276	0
277	0.00302655
278	0.003
279	0
280	0.00244131
281
282	0.00662118
283	0
284
285	0.00531413
286	0
287
288	0.00372022
289	0.0224163
290
291	0.00672681
292	0.0060075
293	0.0107815
294	0.0142042
295	0.00148661
296	0
297	0
298	0.00773886
299	0
300	0
301	0.00585235
302	0.00228254
303	0.0104805
304	0
305	0
306	0.00310483
307	0.00910824
308
309	0.00394462
310	0
311	0.00438292
312
313	0.00211896
314	0.00696348
315	0
316	0.0015
317	0.00403609
318	0.00278568
319	0.00197231
320	0.005
321	0.00215407
322	0.00305941
323	0
324	0
325
326	0.0100125
327	0.00107703
328	0.005728
329	0.00608276
330	0.00215407
331	0.00384187
332	0.0067
333	0.0018868
334	0.00847585
335	0.00677422
336	0
337	0
338	0.0084119
339	0.004
340	0.00910824
341	0.0270387
342
343
344	0.00401123
345	0.00438634
346	0.0021
347	0.00211896
348	0.00417612
349	0.0050636
350	0.0556378
351	0.0011
352	0.010824
353
354	0.00390512
355	0.0023
356
357	0.0127769
358	0.0110114
359	0.00304795
360	0.00451774
361	0.00414849
362	0
363	0.00156205
364
365
366
367	0.00549181
368	0.009
369	0.00319531
370	0.00336006
371
372	0.00301496
373
374	0.00910824
375	0
376	0.0190263
377	0.0321801
378
379	0.00686222
380	0.0113406
381	0.005728
382	0.00805047
383
384	0.0110164
385	0
386	0.00403113
387
388	0.00319531
389	0.00208806
390	0.00550364
391	0.00116619
392
393	0.00304138
394	0.00300167
395	0.00326956
396	0.00438634
397	0.0003
398	0
399	0.0060208
400	0.00429418
401	0
402	0.00657647
403	0.00706824
404
405	0
406
407	0.0110018
408	0.00483322
409
410	0.0140175
411	0.00164012
412	0.004272
413	0.00203961
414	0.0016
415	0.00917824
416
417	0.00423792
418	0.0270978
419	0.018071
420
421	0.0140801
422	0.010787
423	0.00670522
424	0.00968297
425
426	0.00301496
427	0
428
429	0.00244131
430	0.00308058
431
432	0.00156205
433
434	0.00238537
435	0.005
436	0.0032311
437	0.011962
438	0.00568243
439	0.00310483
440
441	0
442	0.0004
443	0.00300666
444	0.0032311
445	0.00400125
446	0.00349857
447	0
448	0.00424264
449	0.0010198
450	0.00331059
451	0.00104403
452	0.00434626
453
454	0.00575847
455	0.00550364
456	0.0022
457
458	0.0082801
459	0.0060208
460	0.023
461	0.00287924
462	0.00447214
463	0
464	0.0022
465	0.00509902
466
467	0.0109202
468	0
469	0.00228254
470	0.00269258
471	0.00403113
472	0.00310483
473
474	0.004272
475	0.00116619
476	0.00134536
477	0.00736817
478
479	0.00679412
480	0.00423792
481
482	0.00304795
483
484	0.0036
485
486	0.00203961
487	0
488
489	0.00241661
490
491	0
492	0.00470744
493	0.0115256
494
495	0.00205913
496	0
497	0.00611882
498	0.00300167
499	0.00906697
500	0.00304138
501	0.0109836
502
503	0
504	0.0166208
505	0.0245204
506
507	0.0028
508	0.00211896
509	0.00197231
510
511
512
513
514	0.00233238
515	0.00583095
516	0.0104709
517	0.0211603
518
519	0.0378465
520	0
521	0
522
523	0
524	0.00202237
525
526	0.036388
527	0.0294871
528	0.0034
529	0.00208806
530
531	0.014734
532	0
533
534	0.00662118
535	0.00600083
536
537	0.010632
538	0.0057
539	0.00800999
540	0.00900888
541	0.0338402
542	0.00214709
543	0.0101533
544	0.00766551
545
546	0.0240252
547
548
549	0.00111803
550	0.0051923
551	0.00122066
552	0.00331059
553
554	0.0110675
555
556	0.00461411
557
558	0.00326956
559	0
560	0.0079177
561	0
562	0.00228254
563	0.00228254
564	0.00800562
565	0.00653911
566
567	0
568	0.00203961
569	0.0027
570	0.00156205
571	0.00304138
572	0.00233238
573	0
574	0
575	0.0014
576
577	0
578	0.00461411
579	0.00141421
580	0.00500899
581
582	0.0106963
583	0.002
584	0.0108167
585
586	0
587	0.0007
588	0.00383275
589	0.0106626
590	0.00203961
591
592	0.00180278
593	0.0005
594	0.00672012
595	0.00635689
596	0
597	0.0032573
598	0.0121803
599
600	0.00611882
601	0.00509902
602	0.009
603	0.00529245
604	0.00344819
605
606	0.00278568
607
608
609	0.0033541
610	0.0020025
611	0.00116619
612	0.00801561
613
614	0.005
615	0.00591692
616	0.00438634
617	0.00336006
618
619	0.0052811
620
621	0.00881419
622	0.00900222
623	0.0101863
624	0.00438634
625	0.00973088
626	0.0016
627	0.00368917
628	0.0005
629	0.0015
630
631	0.00508035
632	0.00316228
633	0
634
635	0.0180898
636	0.0118338
637	0.0170532
638	0.0144347
639	0.00278568
640	0.00214709
641	0.00172047
642
643	0
644	0.0160012
645	0.00442832
646	0.00355106
647	0.00412311
648	0
649	0.00128062
650	0
651
652	0
653	0.00893085
654	0.00917824
655	0
656
657	0.006
658
659
660	0
661	0.0135484
662
663	0
664
665	0
666	0.00445982
667	0.00269258
668
669	0.0159841
670
671	0.00632456
672	0.00313209
673
674
675	0.0113508
676	0.00855862
677	0.00344819
678	0

## Sheet: FigS5(A-F), S6(A-H)
Fig S5A, S5B			Fig S5C, S5D			Fig S5E, S5F			Fig S6A, S6B			Fig S6C, S6D			Fig S6E, S6F			Fig S6G, S6H
Average (avg)	0.00622641			0.00559116			0.00400027			0.00941394			0.0111983			0.0102099			0.0145192
standard Deviation (std)	0.014108			0.0147784			0.030058			0.0109355			0.0171532			0.0106357			0.0174425
std*2	0.0282161			0.0295568			0.0601159			0.021871			0.0343064			0.0212715			0.034885
avg+(std*2)	0.0344425			0.035148			0.0641162			0.0312849			0.0455047			0.0314813			0.0494042
Residue Number	Δδ (T485-I483A) (ppm)		Residue Number	Δδ (T485-V468A) (ppm)		Residue Number	Δδ (T485-V239A) (ppm)		Residue Number	Δδ (T485-I514A) (ppm)		Residue Number	Δδ (T485-I521A) (ppm)		Residue Number	Δδ (T485-I569A) (ppm)		Residue Number	Δδ (T485-I581A) (ppm)
42	0		42	0		42	0		42	0.0343811		42	0.0150416		42	0.0090312		42	0
42	0		42	0		42	0		42	0		42	0		42	0.008		42	0.0163267
49	0		49	0		49	0		49	0.00824621		49	0.00375		49	0.0075208		49	0.00538516
49	0		49	0		49	0		49	0.00325		49	0.00320156		49	0.00360555		49	0.0060879
53	0		53	0		53	0		53	0.0111018		53	0.0131173		53	0		53	0
53	0		53	0		53	0		53	0.0286978		53	0.0558933		53	0.0318002		53	0.0514496
56	0		56	0		56	0		56	0.00707107		56	0.00731864		56	0.00775		56	0.00831039
56	0		56	0		56	0		56	0.00225		56	0.00412311		56	0.00201556		56	0.0005
83	0		83	0		83	0		83	0.0143723		83	0.0191377		83	0.0371425		83	0.0138924
84	0		84	0		84	0		84	0.0210297		84	0.0271397		84	0.0240013		84	0.0529741
84	0		84	0		84	0		84	0.0313299		84	0.0545029		84	0.0157659		84	0.0196023
90	0		90	0		90	0		90	0		90	0		90	0.0184814		90	0.0248847
96	0		96	0		96	0		96	0.025045		96	0.0102956		96	0		96	0
99	0		99	0		99	0		99	0.0347716		99	0.0167351		99	0.0147648		99	0.0170018
101	0		101	0		101	0		101	0		101	0.0166208		101	0.033121		101	0.017279
104	0		104	0		104	0		104	0.0105		104	0		104	0		104	0
104	0		104	0		104	0		104	0.0173223		104	0		104	0.0129059		104	0.0156205
106	0		106	0		106	0		106	0.0100778		106	0		106	0		106	0.011
126	0		126	0		126	0		126	0.0346058		126	0		126	0.01068		126	0.0143897
129	0		129	0		129	0		129	0.033		129	0		129	0		129	0.0147648
129	0		129	0		129	0		129	0		129	0.0109345		129	0.0172627		129	0.0157659
138	0.0102987		138	0		138	0		138	0.00776209		138	0.0100499		138	0.0105475		138	0.0163879
138	0		138	0		138	0		138	0		138	0.0167351		138	0.0136405		138	0.0170018
147	0		147	0		147	0		147	0.00469707		147	0.0120416		147	0.00921954		147	0.0125524
154	0		154	0		154	0		154	0		154	0.00782624		154	0		154	0
164	0		164	0		164	0		164	0		164	0		164	0		164	0.00141421
164	0		164	0		164	0		164	0		164	0		164	0		164	0.00771767
166	0		166	0		166	0		166	0.00325		166	0		166	0		166	0
166	0		166	0		166	0		166	0		166	0.014285		166	0.0174642		166	0.0327653
176	0		176	0		176	0		176	0.026806		176	0		176	0.0233077		176	0.0227431
177	0		177	0		177	0		177	0		177	0.0180278		177	0.0122907		177	0.0113385
184	0		184	0		184	0		184	0.0123693		184	0.0118559		184	0.0157659		184	0.00680074
190	0		190	0		190	0		190	0.01978		190	0.0143265		190	0.01125		190	0.0147648
190	0		190	0		190	0		190	0.0155242		190	0.00921954		190	0.0138947		190	0.00995301
193	0		193	0		193	0.0417043		193	0.00845946		193	0.0103078		193	0.0105149		193	0.0103078
193	0		193	0		193	0.075928		193	0.0109345		193	0.0148071		193	0.012612		193	0.0157877
195	0		195	0		195	0.37735		195	0		195	0		195	0		195	0
195	0		195	0		195	0.0693271		195	0		195	0		195	0		195	0
196	0		196	0		196	0		196	0		196	0		196	0		196	0
196	0		196	0		196	0		196	0		196	0		196	0		196	0
210	0		210	0		210	0		210	0.0111803		210	0.0183848		210	0.01825		210	0.01825
213	0.00880696		213	0		213	0		213	0		213	0.0137568		213	0.0100778		213	0.014682
219	0		219	0		219	0		219	0		219	0.0417081		219	0.0386167		219	0.0442069
224	0		224	0		224	0		224	0.0248244		224	0.057167		224	0		224	0.0296152
228	0		228	0		228	0		228	0		228	0.0101119		228	0.01068		228	0.00984886
233	0		233	0		233	0.0845281		233	0		233	0		233	0		233	0
233	0		233	0		233	0.0390512		233	0		233	0		233	0		233	0
239	0		239	0		239			239	0.00984886		239	0.00925		239	0.00784618		239	0.00848896
239	0		239	0		239			239	0		239	0		239	0		239	0
241	0		241	0		241	0.0109659		241	0		241	0		241	0.00855862		241	0.0060879
241	0		241	0		241	0.0131933		241	0		241	0.005		241	0		241	0.00316228
243	0.0162038		243	0		243	0		243	0.00763217		243	0.0153052		243	0.01825		243	0.0159452
244	0		244	0		244	0		244	0		244	0.0232285		244	0.0222163		244	0.0230489
251	0		251	0		251	0		251	0.0165246		251	0		251	0		251	0
251	0		251	0		251	0		251	0.012		251	0		251	0.00873212		251	0.00626498
257	0		257	0		257	0		257	0.0184949		257	0.0334897		257	0.0276236		257	0.029649
260	0		260	0		260	0		260	0.00570636		260	0		260	0		260	0.0185
260	0		260	0		260	0		260	0		260	0		260	0		260	0
274	0		274	0		274	0		274	0		274	0.0234094		274	0.0188033		274	0.0235385
274	0		274	0		274	0		274	0.00845946		274	0		274	0		274	0.00922293
275	0.0116001		275	0		275	0		275	0.0186815		275	0.0151348		275	0.0175089		275	0.0224722
278	0		278	0		278	0		278	0		278	0		278	0.0140735		278	0.0201556
278	0		278	0		278	0		278	0		278	0		278	0		278	0.00922293
281	0		281	0		281	0		281	0.02975		281	0.04625		281	0.0402624		281	0.0512793
286	0		286	0		286	0		286	0.0216001		286	0.0240013		286	0.0271397		286	0.0388595
292	0		292	0		292	0		292	0.0216232		292	0		292	0.0194052		292	0.0225624
292	0		292	0		292	0		292	0		292	0.0148008		292	0		292	0.0110454
298	0		298	0		298	0		298	0		298	0.0276507		298	0		298	0.0289234
303	0		303	0		303	0		303	0		303	0		303	0.0205		303	0.0136015
303	0		303	0		303	0		303	0		303	0		303	0.0250612		303	0.0134164
311	0		311	0		311	0		311	0.0106301		311	0		311	0.0188564		311	0.00962094
311	0		311	0		311	0		311	0.0176918		311	0		311	0.0258118		311	0
319	0		319	0		319	0		319	0		319	0		319	0		319	0.0165095
319	0		319	0		319	0		319	0.0335792		319	0		319	0		319	0.0155242
321	0.00941077		321	0		321	0		321	0.0122296		321	0.0472024		321	0		321	0.0262155
327	0		327	0		327	0		327	0.0245879		327	0.0186815		327	0.0250612		327	0.0265707
327	0		327	0		327	0		327	0.00943398		327	0		327	0		327	0.0088459
331	0		331	0		331	0		331	0		331	0		331	0		331	0
331	0		331	0		331	0		331	0		331	0		331	0		331	0
332	0		332	0		332	0		332	0.042826		332	0.00905539		332	0.0164336		332	0.0152643
332	0		332	0		332	0		332	0.00340037		332	0.00381608		332	0.00561805		332	0.00583095
333	0		333	0		333	0		333	0		333	0.0134629		333	0.00955249		333	0.00921954
337	0		337	0		337	0		337	0		337	0		337	0		337	0
337	0		337	0		337	0		337	0.0387177		337	0.0217083		337	0		337	0
343	0		343	0		343	0		343	0.0323892		343	0.00800391		343	0.0516236		343	0.0120649
345	0		345	0		345	0		345	0		345	0		345	0		345	0.0176936
345	0		345	0		345	0		345	0.0282179		345	0		345	0.0167947		345	0.011
347	0.0166208		347	0		347	0		347	0.015052		347	0.0143265		347	0.0109202		347	0.0166001
367	0		367	0		367	0		367	0.0106888		367	0		367	0		367	0.00831039
367	0		367	0		367	0		367	0.009		367	0.0127279		367	0.0131244		367	0.007
376	0		376	0		376	0		376	0		376	0		376	0		376	0.01025
376	0		376	0		376	0		376	0.0148071		376	0.0176936		376	0.00986154		376	0.0167351
377	0		377	0		377	0		377	0.0160176		377	0.0188215		377	0.02125		377	0
377	0.0230448		377	0		377	0		377	0.01068		377	0		377	0.0250612		377	0.0208462
379	0		379	0		379	0		379	0		379	0.01075		379	0		379	0.0223173
394	0.0145452		394	0		394	0		394	0.0112361		394	0.0152398		394	0.0166433		394	0.0171483
411	0.0175089		411	0		411	0		411	0.0140735		411	0.0187417		411	0.0134164		411	0.0164012
427	0.0254804		427	0		427	0		427	0.00955249		427	0.00201556		427	0.0143723		427	0.0760892
431	0		431	0		431	0		431	0.0130384		431	0		431	0.0175659		431	0.0384846
433	0		433	0		433	0		433	0		433	0		433	0		433	0.0188033
433	0		433	0		433	0		433	0		433	0		433	0		433	0
438	0.0220227		438	0		438	0		438	0		438	0		438	0.0195256		438	0
443	0		443	0		443	0		443	0		443	0		443	0		443	0
444	0		444	0.0163267		444	0		444	0.00845946		444	0.0107964		444	0.0120649		444	0.0118559
444	0.0379111		444	0.0218989		444	0		444	0.0072111		444	0.0166602		444	0.0116726		444	0.0211896
446	0.0670005		446	0		446	0		446	0.0220057		446	0.0198494		446	0.0193665		446	0.0170606
449	0.0218418		449	0		449	0		449	0.026806		449	0.0547083		449	0.0116726		449	0.0126491
449	0.0477186		449	0		449	0		449	0		449	0		449	0.0207981		449	0.0463276
462	0.027759		462	0.0288487		462	0		462	0.00160078		462	0.0165303		462	0.0045		462	0.00360555
465	0.0131529		465	0		465	0		465	0		465	0		465	0		465	0
465	0.0488013		465	0.14443		465	0		465	0		465	0		465	0		465	0.00995301
468	0		468			468	0		468	0.0254951		468	0		468	0		468	0.00763217
471	0		471	0		471	0		471	0		471	0		471	0.0196866		471	0.0283207
471	0		471	0		471	0		471	0		471	0		471	0.0150021		471	0.0130384
473	0		473	0		473	0		473	0		473	0		473	0		473	0.00680074
473	0		473	0		473	0		473	0.00565685		473	0		473	0		473	0.00922293
477	0.0302035		477	0.0371694		477	0		477	0.0216232		477	0		477	0.0196866		477	0.00820061
478	0.0418808		478	0.0396232		478	0		478	0		478	0.0218403		478	0.0233238		478	0.0534509
483			483	0		483	0		483	0.0146031		483	0.0114018		483	0.00680074		483	0.0132877
490	0.0359592		490	0		490	0		490	0.0145624		490	0.0144222		490	0.0120416		490	0
490	0		490	0.0262976		490	0		490	0.00689656		490	0		490	0		490	0.0216001
501	0.00025		501	0.03775		501	0		501	0.023817		501	0.0167947		501	0.00309233		501	0.0166433
501	0.0191638		501	0.03525		501	0		501	0		501	0.0110708		501	0.0183576		501	0.0358199
505	0		505	0		505	0		505	0.0189225		505	0.0230448		505	0		505	0.0252698
510	0		510	0.014		510	0		510	0		510	0.0180347		510	0		510	0.0191638
510	0		510	0.0163783		510	0		510	0.01796		510	0.01075		510	0.01772		510	0.0174087
512	0		512	0.0228035		512	0		512	0.0183593		512	0		512	0		512	0
514	0		514	0		514	0		514			514	0.0253981		514	0.0209657		514	0.0143962
521	0.0178045		521	0		521	0		521	0.00460977		521			521	0.0107964		521	0.0228035
531	0.0806199		531	0		531	0		531	0.0114018		531	0		531	0.0141156		531	0.0169189
532	0		532	0.0358896		532	0		532	0.0353412		532	0		532	0.0327271		532	0.0410373
532	0.0258082		532	0		532	0		532	0.0138293		532	0.112903		532	0.0108167		532	0.0132689
533	0		533	0.0138654		533	0		533	0.0116619		533	0.00282843		533	0.00756637		533	0.0237065
533	0		533	0.0279866		533	0		533	0.0118004		533	0.092812		533	0.0163267		533	0.0175285
543	0		543	0		543	0		543	0		543	0		543	0		543	0
543	0.029649		543	0		543	0		543	0.0171172		543	0.0710743		543	0.01772		543	0.0170018
544	0		544	0.0180347		544	0		544	0.00781425		544	0.014682		544	0		544	0.0157659
545	0		545	0		545	0		545	0		545	0.0717008		545	0.0101119		545	0.0408052
548	0		548	0		548	0		548	0.0220057		548	0		548	0		548	0
556	0		556	0.0308423		556	0		556	0.0100778		556	0		556	0.0120649		556	0
556	0		556	0		556	0		556	0		556	0.0125399		556	0.0189885		556	0
563	0.0346302		563	0.0208147		563	0		563	0.0105149		563	0		563	0.0134164		563	0.0065622
564	0		564	0		564	0		564	0.012		564	0		564	0.0270751		564	0
564	0.0386943		564	0.03022		564	0		564	0		564	0		564	0		564	0.002136
568	0.0131529		568	0.0226177		568	0		568	0		568	0		568	0		568	0.00680074
568	0		568	0.019105		568	0		568	0		568	0		568	0		568	0
569	0		569	0		569	0		569	0.00583631		569	0.0147839		569			569	0.010152
580	0		580	0.011		580	0		580	0		580	0.0254951		580	0		580	0
580	0		580	0		580	0		580	0.00403113		580	0.0369332		580	0.004272		580	0.0560273
581	0.0184814		581	0		581	0		581	0.0104193		581	0.039794		581	0.0364563		581
586	0		586	0.0242706		586	0		586	0.00548293		586	0		586	0		586	0
586	0		586	0		586	0		586	0.00806226		586	0.0119818		586	0.00340037		586	0.157106
589	0.0368044		589	0		589	0		589	0.0483735		589	0.0310091		589	0.03647		589
590	0.00406971		590	0.0287446		590	0		590	0.00682367		590	0.0130384		590	0.01125		590	0.0596202
590	0.0321724		590	0.0274693		590	0		590	0		590	0		590	0		590	0.022739
593	0.019211		593	0.0386005		593	0		593	0.00640312		593	0.0193132		593	0.0170074		593	0.0185
593	0		593	0.0229469		593	0		593	0.00561805		593	0		593	0.0106888		593	0.021773
596	0		596	0.0244131		596	0		596	0.00292617		596	0		596	0.00025		596	0
596	0		596	0.0338831		596	0		596	0		596	0		596	0		596	0
597	0		597	0.020151		597	0		597	0		597	0		597	0		597	0
597	0.0226067		597	0		597	0		597	0.0160332		597	0.0184391		597	0.0136405		597	0.0240832
600	0		600	0		600	0		600	0		600	0		600	0		600	0
600	0.0218418		600	0.030104		600	0		600	0.00941077		600	0		600	0.018291		600	0.01068
610	0		610	0		610	0		610	0		610	0		610	0		610	0
610	0		610	0		610	0		610	0		610	0		610	0		610	0
612	0		612	0		612	0		612	0.0164336		612	0.0143962		612	0.0184001		612	0.019198
614	0.0214491		614	0		614	0		614	0.0290904		614	0		614	0		614	0
614	0		614	0		614	0		614	0		614	0		614	0		614	0
623	0.0140912		623	0		623	0		623	0.00282843		623	0.0257694		623	0		623	0
629	0		629	0.0289234		629	0		629	0		629	0		629	0		629	0
629	0		629	0.0213087		629	0		629	0		629	0		629	0		629	0
637	0		637	0		637	0		637	0		637	0		637	0.0102987		637	0.0167351
637	0.0186832		637	0		637	0		637	0.0242706		637	0		637	0.0298004		637	0
650	0		650	0.02225		650	0		650	0		650	0.0125		650	0.01525		650	0
650	0.0804243		650	0		650	0		650	0.00570636		650	0.00548293		650	0.00548293		650	0.006408
669	0		669	0		669	0		669	0		669	0.0341321		669	0.0238341		669	0.0350571
669	0		669	0		669	0		669	0		669	0		669	0		669	0.0151017
670	0		670	0		670	0		670	0.0352642		670	0.0114018		670	0.0211009		670	0.0174087
670	0.0171483		670	0		670	0		670	0.0111018		670	0.0197753		670	0.0181177		670	0.0242087
673	0		673	0.00660019		673	0		673	0.00801561		673	0.0122091		673	0.0156205		673	0.0122296

## Sheet: FigS7E, S8A
Fig S7E, S8A
average	0.01431					average	0.0279233
STD	0.0268555					STD	0.049087
std*3	0.0805665	0.0948765				std*3	0.147261	0.175184
STD0	0.0164836					STD0	0.0315163
STD0*3	0.0494507	0.0637607				STD0*3	0.0945489	0.122472
STD1	0.0133478					STD1	0.0266142
std1*3	0.0400435	0.0543535				std1*3	0.0798425	0.107766
STD2	0.0120277					STD2	0.0245592
std2*3	0.0360832	0.0503932				std2*3	0.0736777	0.101601
STD3	0.0115708					STD3	0.0219046
std3*3	0.0347123	0.0490223				std3*3	0.0657138	0.0936372
STD4	0.0111247					STD4	0.021027
std4*3	0.0333742	0.0476842				std4*3	0.0630811	0.0910044
STD4	0.011017					STD5	0.0194033
std4*3	0.033051	0.0473611				std5*3	0.0582098	0.0861332
						std6	0.0176512
						std6*3	0.0529536	0.0808769
Residue Number	Δδ (backbone) (ppm)
35	0.0146728
36	0.00622013					Residue Number	Δδ (ILV methyl) (ppm)
37	0					42	0.0364769
38	0.00410366					42	0
39	0.00134536					49	0.00075
40	0.00632535					49	0.0005
41	0					53	0
42	0.0149345					53	0.00180278
43	0					56	0.00025
44	0.0171418					56	0.001
45	0.0813465					83	0.00111803
46	0.0110114					84	0
47	0.0144156					84	0.00175
48	0					90	0.00075
49	0.00728011					96	0.0565796
50	0.00945304					99	0.00111803
51	0					101	0.00223607
52	0					104	0
53	0.0056648					104	0.00125
54	0					106	0
55	0.00721388					126	0.10375
56	0.0150163					129	0.0203731
57	0					129	0
58	0.0032311					138	0
59	0.0271089					138	0.00075
60	0.0202485					147	0
61	0.00141421					154	0.0180017
62	0					164	0
63	0.00420595					164	0.112504
64	0.0168372					166	0.00141421
65	0.0133417					166	0
66	0					176	0.0110454
67	0					177	0.00201556
68	0.0349515					184	0.00731864
69	0.0293503					190	0.00561805
70	0.0179335					190	0
71	0.0122066					193	0.001
72	0.0112446					193	0.00292617
73	0					195	0
74	0.0124193					195	0
75	0.00829699					196	0.00682367
76	0.0216832					196	0.00505594
77	0.0197018					210	0
78	0					213	0.001
79	0.0513034					219	0.0136221
80	0.025438					224	0.00316228
81	0					228	0.001
82	0.00664003					233	0
83	0.005001					233	0.0095
84	0					239	0.00269258
85	0					239	0
86	0.0093					241	0.00223607
87	0.0102157					241	0.00946375
88	0					243	0.00632456
89	0					244	0.00125
90	0.00807775					251	0.00269258
91	0					251	0
92	0.0845756					257	0
93	0					260	0.0112944
94	0					260	0.00160078
95	0					274	0.0139284
96	0.0195969					274	0.009
97	0					275	0.0125399
98	0.0390908					278	0.0153806
99	0					278	0.00585235
100	0.0164451					281	0.00340037
101	0.00275862					286	0.0085
102	0.00559017					292	0
103	0.00524309					292	0.00626498
104	0.00608276					298	0.00111803
105	0.00662118					303	0.0110708
106	0.0471454					303	0.0065622
107	0.0104862					311	0.035115
108	0.0187019					311	0.0302035
109	0					319	0.137292
110	0.0440454					319	0.121331
111	0.0100603					321	0
112	0.0524504					327	0.00025
113	0					327	0
114	0.0008					331	0
115	0.00492037					331	0
116	0					332	0
117	0.0198769					332	0.00025
118	0.00172047					333	0.00103078
119	0.00301496					337	0.00125
120	0.00275862					337	0.0218303
121	0.0170473					343	0.0589539
122	0.0174287					345	0.00831039
123	0.0162975					345	0.0340147
124	0.0314498					347	0.0123516
125	0.0125					367	0.00694622
126	0					367	0
127	0.0260017					376	0.0274146
128	0					376	0.0236233
129	0.0201646					377	0.033541
130	0.00600333					377	0.0360555
131	0					379	0.002
132	0					379	0
133	0.00116619					394	0.0163783
134	0.0101533					411	0.005
135	0.00352278					427	0.301462
136	0.0023					431	0.088947
137	0.00134536					433	0.0157341
138	0.0024					433	0.0416923
139	0.0218515					438	0.0456098
140	0.00511957					443	0.001
141	0					444	0
142	0.00852115					444	0.0421434
143	0.0184391					446	0.0425801
144	0					449	0.00707107
145	0.0143611					449	0.0252389
146	0.00461411					462	0.0934773
147	0					465	0.320189
148	0.00438634					465	0.123181
149	0.0016					468	0.00381608
150	0.0008					468	0
151	0					471	0.0178885
152	0.0100603					471	0.101692
153	0.00502494					473	0
154	0.01602					473	0.00608276
155	0.026337					477	0.0180017
156	0					478	0.018
157	0.00403609					483	0.0333326
158	0.00180278					490	0.0580086
159	0.00704557					490	0.0475401
160	0					501	0.0225222
161	0.0159063					501	0.01025
162	0.00945569					505	0.0168542
163	0.0037					510	0.0134001
164	0.0100319					510	0.02525
165	0.0110454					512	0.0072111
166	0.0158647					514	0.011
167	0.0206891					521	0.008
168	0.00968297					531	0.1753
169	0					532	0.0928793
170	0.0153375					532	0.0134629
171	0.0116914					533	0.0411127
172	0.0026					533	0.0722375
173	0.00598415					543	0.0204022
174	0.006					543	0.240277
175	0.0181177					544	0.0167351
176	0					545	0.0594438
177	0.0293171					548	0.0281969
178	0.0147363					556	0.00784618
179	0.0150801					556	0
180	0					563	0.0208462
181	0.0114					564	0.0103078
182	0.00997447					564	0.0286891
183	0					568	0.0147648
184	0					568	0
185	0.0150695					569	0.0241868
186	0.0213516					580	0.0236907
187	0.00697782					580	0.0356028
188	0.00522015					581	0.106072
189	0.005001					586	0.141956
190	0.0013					586	0.0102987
191	0.0058					589	0.197886
192	0.00402616					590	0.0367049
193	0.0027					590	0.0623222
194	0.00352278					593	0.0753923
195	0.0013					593	0.139947
196	0.0052811					596	0.060208
197	0					596	0.0215305
198	0					597	0.0332274
199	0.0364027					597	0.0432327
200	0					600	0
201	0.00148661					600	0
202	0.00300666					610	0.0015
203	0.00471699					610	0.0106301
204	0.00156205					612	0.0109202
205	0					614	0.0045
206	0.0330733					614	0.0984695
207	0					623	0.088285
208	0.00659469					629	0.00975
209	0.00269258					629	0.001
210	0.0187926					637	0.0230217
211	0.00632535					637	0.0230054
212	0.00835225					650	0.00894427
213	0					650	0.0616847
214	0					669	0.00738664
215	0.0034					669	0.0702571
216	0.00557136					670	0.0131933
217	0					670	0.039538
218	0.0114					673	0.01125
219	0.00412311
220	0.00700071
221	0.0117393
222	0
223	0
224	0.00955249
225	0.0150894
226	0
227	0.00407922
228	0.00465188
229	0.00336006
230	0.00304138
231	0.0029
232	0.00378021
233	0.001
234	0.00417253
235	0
236	0.0243822
237	0.00914112
238	0
239	0.00715891
240	0
241	0
242	0.00776466
243	0
244	0.00948683
245	0.00211896
246	0.00441475
247	0.0088295
248	0.0075
249	0
250	0
251	0.00148661
252	0
253	0
254	0.00215407
255	0
256	0.0010198
257	0.00412311
258	0.0046
259	0
260	0.00807217
261	0.00711969
262	0.00287924
263	0
264	0.0104924
265	0.0471785
266	0
267	0
268	0.0987132
269	0.0124964
270	0
271	0
272	0.118123
273	0.0113596
274	0.00776209
275	0.020413
276	0.009
277	0.0580221
278	0.00920272
279	0
280	0.00900888
281	0
282	0.0050636
283	0.0150403
284	0
285	0.0161372
286	0
287	0
288	0.00598415
289	0.0136781
290	0
291	0.0400601
292	0.0180278
293	0.0051225
294	0.0298
295	0.0676311
296	0.0100802
297	0
298	0.0149412
299	0.00702567
300	0.0148607
301	0
302	0
303	0
304	0
305	0
306	0.00800562
307	0.0367935
308	0
309	0
310	0
311	0
312	0
313	0
314	0
315	0.0124
316	0.007
317	0.0185981
318	0
319	0.00465188
320	0.007
321	0.00637887
322	0.00613922
323	0
324	0
325	0
326	0
327	0
328	0
329	0.00494065
330	0
331	0.0135558
332	0.00770779
333	0.0100344
334	0.0113208
335	0.00704557
336	0.0199151
337	0.0154353
338	0.016676
339	0.0128515
340	0.013
341	0.0366553
342	0
343	0
344	0.0431342
345	0.0110073
346	0.0332537
347	0.0041
348	0.0140014
349	0.00902718
350	0
351	0.0121742
352	0.0119683
353	0
354	0.00834326
355	0.0285743
356	0
357	0.0466172
358	0
359	0.00948472
360	0.0162308
361	0.015138
362	0.0101789
363	0
364	0
365	0
366	0
367	0.0121672
368	0.0301213
369	0.0342229
370	0.00785875
371	0
372	0.0230217
373	0
374	0.00750267
375	0.0224163
376	0.0735048
377	0.0309458
378	0
379	0.0400935
380	0.0254943
381	0.0682687
382	0.0191269
383	0
384	0.00604649
385	0.0187926
386	0.00800999
387	0
388	0.0032573
389	0.0505396
390	0.026
391	0.00156205
392	0
393	0.0071
394	0.0345834
395	0.035399
396	0.00438634
397	0.020457
398	0.0406971
399	0
400	0.0424382
401	0.0173217
402	0.00829699
403	0.0424948
404	0
405	0.00968969
406	0
407	0.0214767
408	0.0123628
409	0
410	0.0496588
411	0
412	0
413	0.0636607
414	0.0952626
415	0.0841724
416	0
417	0.0465469
418	0
419	0
420	0
421	0.302045
422	0
423	0.0302979
424	0
425	0.0235213
426	0.0008
427	0.0299201
428	0
429	0
430	0.00403113
431	0
432	0.14306
433	0
434	0.0147733
435	0.0363127
436	0.0390959
437	0.0110494
438	0.0615097
439	0.0082
440	0
441	0
442	0.0159088
443	0.0283556
444	0.0267649
445	0.03078
446	0.0265068
447	0
448	0.0205205
449	0.0006
450	0.0765813
451	0.0482249
452	0.134251
453	0
454	0.0198806
455	0.0545927
456	0.0232499
457	0
458	0.0109
459	0.0498025
460	0.0350822
461	0.0334349
462	0.0229094
463	0
464	0.105768
465	0.0323303
466	0
467	0.0292959
468	0.013544
469	0.00206155
470	0.00610328
471	0.0261565
472	0.0745678
473	0
474	0.0486458
475	0.00715891
476	0.0112
477	0.0241628
478	0
479	0.00635689
480	0
481	0
482	0.0450795
483	0
484	0.0134629
485	0
486	0.00466476
487	0.0233497
488	0
489	0.00490306
490	0
491	0
492	0.0190042
493	0.0603772
494	0
495	0.00300167
496	0.0018868
497	0.0112787
498	0.0007
499	0.260627
500	0
501	0.0136927
502	0
503	0.0060208
504	0.00769675
505	0.108269
506	0
507	0.0080399
508	0.00403609
509	0.00470744
510	0
511	0
512	0
513	0
514	0.0843282
515	0.0189528
516	0
517	0.028348
518	0
519	0.062514
520	0.0703105
521	0.0323209
522	0
523	0.00715891
524	0.0185981
525	0
526	0.00710211
527	0.00617738
528	0
529	0.0131244
530	0
531	0.0125543
532	0.00744043
533	0
534	0
535	0.00441475
536	0
537	0.00976166
538	0.00402616
539	0.283656
540	0.0252634
541	0.0826528
542	0.0109289
543	0
544	0.0161419
545	0
546	0.0760445
547	0
548	0
549	0.02064
550	0.00872009
551	0.00172047
552	0.00573062
553	0
554	0.0760592
555	0
556	0.0289
557	0
558	0.0182822
559	0.0184448
560	0.0174929
561	0.00710211
562	0.0134629
563	0.0393127
564	0
565	0.0266833
566	0
567	0
568	0.00662118
569	0.0539838
570	0.0512831
571	0.0204362
572	0.0107615
573	0.0103325
574	0
575	0.0371646
576	0
577	0
578	0.0177564
579	0.0201137
580	0.0252872
581	0
582	0.0423331
583	0.0112201
584	0.0256751
585	0
586	0.0218057
587	0.00549181
588	0
589	0
590	0.0237539
591	0
592	0.00850941
593	0.0578558
594	0
595	0
596	0.0109836
597	0.0234955
598	0
599	0
600	0.00613514
601	0.0193776
602	0.0133282
603	0.0182003
604	0.0110923
605	0
606	0.00781025
607	0
608	0
609	0.00988989
610	0.00945569
611	0.0236144
612	0.016855
613	0
614	0.016225
615	0.0323611
616	0.0606419
617	0
618	0
619	0.0052811
620	0
621	0
622	0
623	0
624	0.0250282
625	0.0318002
626	0.0193342
627	0.0104957
628	0
629	0.0289109
630	0
631	0.0118004
632	0.0234241
633	0
634	0
635	0
636	0.0276805
637	0.0441275
638	0.00549181
639	0
640	0.0321156
641	0.0152591
642	0
643	0.0121742
644	0
645	0.0226206
646	0.00593633
647	0.00468615
648	0
649	0.00743303
650	0
651	0
652	0.0304867
653	0
654	0.0179134
655	0.0566711
656	0
657	0.0124824
658	0
659	0
660	0.00948472
661	0.0162247
662	0
663	0
664	0
665	0.0093145
666	0
667	0.0126194
668	0
669	0.0832908
670	0
671	0.0100419
672	0.0295677
673	0
674	0
675	0.0133056
676	0.0137928
677	0.00164012
678	0

## Sheet: FigS7F
Fig S7F
Residue Number	Δδ (backbone) (ppm)				Residue Number	Δδ (ILV methyl) (ppm)
35	0.018042				42	0.0505396
36	0.0255635				42	0
37	0				49	0.00873212
38	0.001				49	0.00111803
39	0.0112446				53	0
40	0.00510784				53	0.0109202
41	0.00465188				56	0.0108657
42	0.0497555				56	0.00381608
43	0				83	0.00485412
44	0.00232594				84	0.00583631
45	0.0117201				84	0.009
46	0.0189589				90	0.00180278
47	0.021386				96	0.0952789
48	0				99	0.00206155
49	0				101	0.0156205
50	0.005				104	0.00897566
51	0				104	0
52	0.0220227				106	0.0033541
53	0.0380132				126	0.0359731
54	0.010448				129	0.0136771
55	0.0216123				129	0.00180278
56	0.0025				138	0
57	0				138	0.00125
58	0.00510784				147	0.00360555
59	0.0591227				154	0.0153317
60	0.0130138				164	0
61	0.0148				164	0.102354
62	0.0380189				166	0.00180278
63	0.0223215				166	0.00784618
64	0.0334498				176	0.01125
65	0.0722772				177	0.00141421
66	0.0121803				184	0
67	0.00936803				190	0.0060208
68	0.0103078				190	0.00803508
69	0.0112361				193	0.002
70	0				193	0.00269258
71	0.00746726				195	0
72	0.0880955				195	0.00180278
73	0.009				196	0.00680074
74	0.0197254				196	0.0075
75	0.012839				210	0.00223607
76	0.0225142				213	0.001
77	0.0226716				219	0.0366819
78	0				224	0.00360555
79	0				228	0.001
80	0.0590814				233	0.00320156
81	0				233	0.00223607
82	0.0266563				239	0.00845946
83	0.0314498				239	0
84	0				241	0
85	0				241	0.00704006
86	0.0181593				243	0.0075208
87	0.00921954				244	0.00125
88	0				251	0.01625
89	0				251	0
90	0.0157848				257	0.0005
91	0.00738173				260	0.0184408
92	0.0311133				260	0.00583631
93	0.0101494				274	0.0100778
94	0				274	0.164512
95	0.00984886				275	0.0168542
96	0.00806226				278	0.0136473
97	0				278	0
98	0.0488652				281	0.0222036
99	0				286	0.013
100	0.0164283				292	0.0182774
101	0.0172986				292	0.00103078
102	0.0160527				298	0.00625
103	0.00659469				303	0.0101119
104	0.00980612				303	0.00531507
105	0.00392938				311	0.0493356
106	0.0235077				311	0.0237539
107	0.015608				319	0.136452
108	0.0340037				319	0.0291815
109	0				321	0.00103078
110	0				327	0.0117047
111	0.0215697				327	0.002136
112	0				331	0.00075
113	0				331	0.0030104
114	0.00688767				332	0.00781425
115	0.00805047				332	0.00360555
116	0				333	0.00675
117	0.0064195				337	0.00340037
118	0.0291781				337	0.0146309
119	0.00534883				343	0.0507962
120	0.00820061				345	0.00693271
121	0.0305378				345	0.03
122	0.0497905				347	0.00721543
123	0.0231579				367	0.00223607
124	0.123527				367	0.00921954
125	0				376	0.0400195
126	0				376	0.0195975
127	0.0823644				377	0.0167798
128	0				377	0.0294034
129	0.0702402				379	0.00447214
130	0.0121062				379	0
131	0				394	0.00265754
132	0				411	0.0122907
133	0.0104695				427	0.264528
134	0				431	0.0753761
135	0.00920272				433	0.020573
136	0.0060208				433	0.0294034
137	0.00867698				438	0.0482701
138	0.020824				443	0.00246221
139	0.00901388				444	0.00731864
140	0.0061				444	0.0298004
141	0				446	0.036784
142	0.0163306				449	0.0481047
143	0.0489036				449	0.0228965
144	0				462	0.0210238
145	0.0501846				465	0
146	0.00724983				465	0
147	0				468	0.00425
148	0.0122376				468	0
149	0.00372022				471	0.06775
150	0.00557584				471	0.154409
151	0				473	0
152	0.00863771				473	0.0116619
153	0				477	0.0192354
154	0.0353836				478	0.0111608
155	0.0133375				483	0.0239426
156	0				490	0.0595504
157	0.020457				490	0.0688154
158	0.0182527				501	0.0104043
159	0.0158114				501	0.005
160	0				505	0.0167351
161	0.0124354				510	0.014952
162	0.0336149				510	0.0226991
163	0.0154496				512	0.00282843
164	0.0158114				514	0.0100499
165	0.0231897				521	0.0105149
166	0.0497393				531	0.128911
167	0.011				532	0.191107
168	0.0484235				532	0.0479225
169	0				533	0.0545619
170	0.0511249				533	0.065
171	0.0138235				543	0.144196
172	0.00689638				543	0.361063
173	0.0272029				544	0.0425
174	0.0203578				545	0.0541133
175	0.0390825				548	0.0230217
176	0				556	0.00806226
177	0.0208125				556	0
178	0.0104695				563	0.0202299
179	0.0290172				564	0.00761577
180	0				564	0.159455
181	0.0214009				568	0.0166602
182	0.0334819				568	0
183	0				569	0.0192094
184	0				580	0.0221374
185	0.0198366				580	0.0264008
186	0.0262488				581	0.0865914
187	0.0161443				586	0.125877
188	0.0217862				586	0.015052
189	0.0111018				589	0.147286
190	0.0203039				590	0.0458912
191	0.0193238				590	0.0660076
192	0.0224555				593	0.0591354
193	0.00583095				593	0.0376431
194	0.0029				596	0.057639
195	0.00877268				596	0.062434
196	0.00844334				597	0.0125
197	0				597	0.00905539
198	0				600	0.0110255
199	0.0744866				600	0.008
200	0.00814923				610	0.0237816
201	0.00817068				610	0.0220014
202	0.0158114				612	0.0276236
203	0.00836002				614	0
204	0.00788733				614	0.0924395
205	0.0156272				623	0.0370683
206	0.024				629	0
207	0				629	0
208	0.00986154				637	0.0216391
209	0.00352278				637	0.0617738
210	0.0110164				650	0.0114701
211	0.0415769				650	0.0953103
212	0.0226206				669	0.00360555
213	0				669	0.116181
214	0				670	0.0220582
215	0.00700071				670	0.0457739
216	0.0105361				673	0.0168542
217	0
218	0.024418
219	0.0220002
220	0.0106977
221	0.0117661
222	0
223	0
224	0.00524976
225	0.0118697
226	0.00635689
227	0.0064622
228	0
229	0.0117478
230	0.00715891
231	0.0131488
232	0.0165012
233	0.00434626
234	0.00730821
235	0
236	0.033273
237	0.0303078
238	0.0052
239	0.00736817
240	0
241	0.00901388
242	0.0101272
243	0
244	0.00773886
245	0.0169189
246	0.00156205
247	0.0109859
248	0.00508035
249	0
250	0.00800562
251	0.0048
252	0
253	0.00336006
254	0.00617738
255	0
256	0.00411825
257	0.0110114
258	0.00967678
259	0
260	0.00460977
261	0.0241628
262	0.0121495
263	0
264	0.0153935
265	0.0410824
266	0
267	0.0461486
268	0.102113
269	0.0496955
270	0
271	0
272	0
273	0.0490261
274	0.00568243
275	0.0340037
276	0.0133375
277	0.0399125
278	0.0113846
279	0
280	0.0232215
281	0
282	0.0428341
283	0.0110549
284	0
285	0.0062482
286	0
287	0
288	0.013315
289	0.0212953
290	0
291	0.0618081
292	0.0240477
293	0.0181648
294	0
295	0.0163083
296	0.0380132
297	0.0427365
298	0.0299873
299	0.0138362
300	0.0220227
301	0.0310644
302	0.0116726
303	0
304	0
305	0.00906697
306	0.0350907
307	0.0321646
308	0
309	0
310	0.0134536
311	0.0347131
312	0
313	0.0205302
314	0.0478732
315	0.00403113
316	0.0134373
317	0.050841
318	0.0335076
319	0.0198698
320	0.0344106
321	0.00617171
322	0.00664003
323	0.023585
324	0.0135163
325	0
326	0
327	0.0392771
328	0.0113846
329	0.0150416
330	0.00531413
331	0.0257651
332	0.0557742
333	0.00704911
334	0.0344675
335	0.0213551
336	0.0131381
337	0.00647765
338	0.0430029
339	0.0580517
340	0.0868159
341	0.0306433
342	0
343	0
344	0.00986712
345	0.0724883
346	0.0240416
347	0.00729452
348	0.02403
349	0.0461824
350	0.0151753
351	0.0134164
352	0.0120416
353	0
354	0.00915915
355	0.00909065
356	0
357	0.0290043
358	0
359	0.0166208
360	0.00758222
361	0.0296284
362	0.0695152
363	0.0160449
364	0
365	0
366	0
367	0.00935361
368	0.0331879
369	0.00423792
370	0.0212565
371	0
372	0.004272
373	0
374	0.0505301
375	0
376	0.0365015
377	0.0343022
378	0
379	0
380	0.0309808
381	0.0383824
382	0.0110454
383	0
384	0.00652993
385	0
386	0.0111732
387	0
388	0.0390104
389	0.0300273
390	0.0174917
391	0.00336006
392	0
393	0.020025
394	0.0311238
395	0.0270118
396	0.0111629
397	0.0152643
398	0
399	0.00728011
400	0.0106471
401	0.0145014
402	0.0376724
403	0.0204277
404	0
405	0
406	0
407	0.0758963
408	0.019895
409	0
410	0.0315913
411	0.0183469
412	0.0470116
413	0.0759331
414	0.0348639
415	0.0699921
416	0
417	0.0344912
418	0.00756637
419	0
420	0
421	0
422	0
423	0.0060959
424	0.0401741
425	0.0455
426	0.00720347
427	0.0305588
428	0
429	0.0377334
430	0.0324692
431	0
432	0.0851432
433	0
434	0.00737631
435	0.0329539
436	0.0323938
437	0.0157429
438	0.047679
439	0.0115256
440	0
441	0.051181
442	0.0138924
443	0.0078
444	0.00847585
445	0.0231147
446	0
447	0
448	0.0177133
449	0.00205913
450	0
451	0.0480067
452	0.0310026
453	0
454	0.0233529
455	0.0154777
456	0.0137535
457	0
458	0.153708
459	0.0429367
460	0.00816149
461	0.0497318
462	0.0296764
463	0.0140982
464	0.00547814
465	0.0919298
466	0
467	0.0390056
468	0.04566
469	0.00392938
470	0.00906697
471	0.0307122
472	0.0924995
473	0
474	0.0116619
475	0.0179947
476	0.0289311
477	0.067953
478	0
479	0.0188788
480	0.0431045
481	0
482	0.0364726
483	0
484	0.017837
485	0
486	0.0117393
487	0.00532541
488	0
489	0.0169706
490	0
491	0
492	0.0571402
493	0.109292
494	0
495	0.0200202
496	0.0064
497	0
498	0.00468615
499	0.129644
500	0
501	0.00943398
502	0
503	0.00385876
504	0
505	0.10736
506	0
507	0.00403609
508	0
509	0.0162788
510	0
511	0
512	0
513	0
514	0.0550408
515	0.0243647
516	0
517	0.0184391
518	0
519	0.0690185
520	0.0503289
521	0.0199372
522	0
523	0
524	0.0645241
525	0
526	0.0278927
527	0.0219545
528	0.0183848
529	0.00984073
530	0
531	0.00884081
532	0.0233461
533	0
534	0.00335261
535	0.0288
536	0
537	0.00460977
538	0.00962081
539	0.320347
540	0.0599446
541	0
542	0.0274
543	0
544	0.0164305
545	0
546	0.105963
547	0
548	0
549	0.0175317
550	0
551	0.008544
552	0.0296169
553	0
554	0.012381
555	0
556	0.102938
557	0
558	0.031619
559	0.0243508
560	0.0494696
561	0.0132004
562	0.00703491
563	0.0345913
564	0.0295169
565	0.0140004
566	0
567	0
568	0.00672681
569	0.0176963
570	0.0447036
571	0.0139054
572	0.00617171
573	0.0142127
574	0.0123223
575	0.0470038
576	0
577	0.018659
578	0.00804301
579	0.0194805
580	0.0201943
581	0
582	0.0160003
583	0.00980612
584	0.00891964
585	0
586	0
587	0.0250162
588	0
589	0.0152122
590	0
591	0
592	0.0208626
593	0.0267589
594	0
595	0.0160112
596	0.011
597	0.0111803
598	0.0283551
599	0
600	0.0280401
601	0.0194997
602	0.0584958
603	0.00344819
604	0
605	0
606	0.0246982
607	0
608	0
609	0.0187883
610	0.0195256
611	0.0398724
612	0.0158354
613	0
614	0.0161245
615	0
616	0.0340072
617	0
618	0
619	0.02502
620	0
621	0
622	0
623	0.0412378
624	0.0132575
625	0.0307044
626	0.0176114
627	0.00834506
628	0.0100499
629	0.00438292
630	0
631	0.00300167
632	0.0299167
633	0.0770079
634	0
635	0.0455259
636	0.0142088
637	0.0554617
638	0.0221142
639	0.0299393
640	0.0396505
641	0.0150748
642	0
643	0.0192354
644	0.0907251
645	0.0304854
646	0.0151753
647	0.00688186
648	0.0360893
649	0
650	0
651	0
652	0.0130599
653	0.0126178
654	0.0262191
655	0
656	0
657	0.0230313
658	0
659	0
660	0.0142902
661	0
662	0
663	0.0128565
664	0
665	0.0220418
666	0.0115256
667	0.061
668	0
669	0.0397468
670	0
671	0.0103325
672	0.049231
673	0
674	0
675	0.0144693
676	0.0513034
677	0.0159298
678	0.0722721

## Sheet: FigS8B, S8C, S8E
BOCILLIN Fluorescence polarization assay: T485, L56I, I83V, D285N, N289K and E291K
Replicate 1
Polarization based on Raw Data (F: 482-16 / F: 530-40)
Well	Content	1 - 1	1 - 2	1 - 3	1 - 4	1 - 5	1 - 6	1 - 7	1 - 8	1 - 9	1 - 10	1 - 11	1 - 12	1 - 13	1 - 14	1 - 15	1 - 16	1 - 17	1 - 18	1 - 19	1 - 20	1 - 21	1 - 22	1 - 23	1 - 24	1 - 25	1 - 26	1 - 27	1 - 28	1 - 29	1 - 30	1 - 31	1 - 32	1 - 33	1 - 34	1 - 35	1 - 36	1 - 37	1 - 38	1 - 39	1 - 40	1 - 41	1 - 42	1 - 43	1 - 44	1 - 45	1 - 46	1 - 47	1 - 48
	Time	0 min	0 min 40 s	1 min 20 s	2 min	2 min 40 s	3 min 20 s	4 min	4 min 40 s	5 min 20 s	6 min	6 min 40 s	7 min 20 s	8 min	8 min 40 s	9 min 20 s	10 min	10 min 40 s	11 min 20 s	12 min	12 min 40 s	13 min 20 s	14 min	14 min 40 s	15 min 20 s	16 min	16 min 40 s	17 min 20 s	18 min	18 min 40 s	19 min 20 s	20 min	20 min 40 s	21 min 20 s	22 min	22 min 40 s	23 min 20 s	24 min	24 min 40 s	25 min 20 s	26 min	26 min 40 s	27 min 20 s	28 min	28 min 40 s	29 min 20 s	30 min	30 min 40 s	31 min 20 s
A05	Negative control	7	6.4	4.6	5.4	3.8	4	3.7	2.4	3.3	2.7	2	1.5	2.6	2.3	1.8	2.5	2.7	1.7	1.3	1.5	1.5	2.1	1.3	1.8	2.1	1.9	1.6	1.4	1.8	1.7	2.2	1.9	1.9	1.1	0.7	0.023938	1	0.7	1.5	1.4	1.1	1.3	1.2	0	0.4	1.3	1.2	-0.1
A06	Negative control	4.7	5.2	5.3	5	5	3	3.5	2.5	2	1.1	1.3	1.1	0.9	1.2	0.7	-0.3	1.4	1	2.1	0.023188	-0.4	1	0.6	0.023355	0.4	-0.2	-0.6	-0.5	0.2	-0.6	-0.6	0.9	-0.8	1.1	-0.5	0.7	0.2	0.4	-1.1	-0.5	-0.4	0.4	1.1	-0.3	0.2	0.5	0.023919	-0.3
A07	Negative control	6.1	6.7	5.5	4.9	5.5	4.6	3.5	3.3	3.1	3.1	3.7	2.4	3.7	2.3	1.7	2.1	2.3	3.5	2.7	3.8	1.9	2.3	0.7	3.1	1.8	0.8	1.7	1.4	1.5	1.3	0.9	1.7	1.5	1.2	2	1.3	1.9	0.9	1	2.1	0	2.2	1	2.7	0.3	0.6	1.4	0.7
B05	T485	12.2	11.8	12.2	12.2	12.5	10.5	11.9	12.2	12.7	12.9	13.1	12.8	12.5	13.9	14.8	14.8	15.4	16.1	16.9	17	16.9	17.2	18.2	18.5	18.6	18.9	19.7	21.4	21.6	21.4	21.6	23.1	22.1	24.4	22.9	24.6	25.4	26.1	26.5	27.9	27.9	27.6	28.5	28	29	29.9	29.9	30.2
B06	T485	13.3	12	12.3	12.4	12.8	12.3	12.9	11.9	13.2	13.3	12.9	12.9	13.7	13.5	15.1	15.7	14.6	15.5	16	17.2	17.4	17	18.8	19	18.7	19.9	20.6	21.7	21.1	21.5	22.5	22.7	23.6	23.6	23.8	26.3	25.5	26	26.5	27.4	27.2	27.9	27.7	27.9	30.6	29	30.9	30.7
B07	T485	11.6	12.1	12.6	12.2	12.8	12	11.2	12.4	11.3	11.5	14.4	13.6	12.9	13.6	14.9	14.1	15.4	15.8	16.1	15.6	18	16.8	17.9	17.2	19.6	19.2	19.9	19.3	21.1	22.2	23.5	22.3	23.4	24.3	25.1	26	25.1	25.1	25.7	27.7	26.9	28.2	27.5	30.9	29.2	28.4	29.3	31.1
C05	L56I	12.4	13.3	11.9	11.8	13.5	12.6	12.1	11.7	13.5	13.5	12.6	12	12.6	14.3	12.4	13.9	14.8	15.9	15.8	16.2	16.5	17.5	17.9	18.8	18.1	19.6	20.2	20.6	22	20.7	23.5	22.8	21.7	23.9	22.8	25.2	26.2	25.4	26.3	26.3	26.4	27.2	27.5	28.3	28.3	28.8	29.7	29.1
C06	L56I	12.5	13	14.4	12.9	11.2	12.3	12.7	13.2	12.8	12.9	13.3	12.9	13.6	14.7	16	14.8	15.3	15.1	16.2	15.9	17.7	17.7	17.3	18.5	19.5	19.6	19.8	20.4	21.9	21.4	22.3	21.5	23.4	22.5	24.7	25.1	26.2	26.4	27.1	26.8	27.5	27.1	26.1	28.5	28.5	29.8	30.8	30.9
C07	L56I	13	12.2	13.9	14.4	12.3	12.2	12.7	13	13.6	14	12.9	13.8	13.8	13.5	15.6	14	16.6	16.8	16.9	17.3	17.2	18	18.8	19	19.6	20.4	20	21.9	21.7	21.7	22.7	24.1	23	23.2	24	24.2	25.9	26.7	27.4	27.6	27.6	27.6	27.8	29.8	28.4	29.9	30	31.2
D05	I83V	10.9	12.1	12.3	11.6	11.6	13.1	11.3	12.3	12.3	13	13.4	14.3	14.4	14	13.6	15.3	15.6	15.2	16.4	16.9	17.3	16	18	18.3	18	19	20.5	19.6	20.9	21.9	21	21.7	22.6	23.3	22.3	23.4	24.2	26.4	25	26.2	27	26.7	27.4	27.7	27.2	29.6	28.6	30.5
D06	I83V	12.4	10.9	11.1	11.6	12.2	12.8	11.3	10.5	11.6	12.1	12.9	14	12.9	13.8	13.9	15.2	15.7	15.9	15.4	16.3	16	17.5	17.3	18.6	18.8	18.2	19.8	19.6	19.7	20	20.4	21.7	22.6	22.8	22.5	23.6	24.3	24.4	26	27.3	26.6	25.1	27.1	28.5	28.3	29.2	28.9	30.4
D07	I83V	12.9	12.9	13.4	13.5	11.1	12.6	11.6	11.4	13.8	13.4	13.4	12.3	15.5	14	14.8	14.4	16.7	16.2	16.2	17.2	17.2	17.7	18.1	18.2	19.5	19.7	20.2	21.2	19.5	21.5	21.7	22.8	22.1	23.4	24.2	23.4	25.1	25.7	27.1	26.4	27.2	27	28.1	29	28.9	28.2	28.1	29.4
E05	D285N	14.4	12.4	14.9	14.9	14.2	14.6	13.9	13.6	14.3	12.2	15.6	13.8	15.5	15.1	14.8	15.9	16.7	17.1	16.6	17.3	18.7	16.8	18.4	19.5	19.8	20.7	20.4	21.3	22.3	21.3	21.3	22.9	23.2	22.5	24.8	24.5	25.1	25.4	26.1	26.5	27.6	28.4	28.8	28.2	28.6	28.1	30.5	30.5
E06	D285N	17.2	18.2	17	18.3	16	17.4	16.9	17.4	17.3	17.8	19	17.6	17.8	19	20.1	19.7	19.5	20.1	21.6	21	20.4	21.6	21.9	22.6	22.9	25.2	23.6	24.2	23.8	25.2	25.5	26	26.3	27.6	27.3	28.9	28.5	29.1	29.3	31.4	30.1	31.3	30.4	31.8	32.4	32.6	33.8	34
E07	D285N	12.1	11.8	11.5	12.6	13	12.2	12.6	11.2	13	12.4	13.1	11.7	11.6	14.2	13.5	14	14.9	14.3	15.5	16.2	17	17.2	16.3	18.2	17.8	17.2	19.4	20.3	20.7	20.6	20.3	23.1	22.4	22.8	23.2	24	23.4	24.2	24.8	25.6	26.2	26.7	26.4	27.9	27.2	26.4	27.5	28.6
F05	N289K	11.3	11	11.4	11.6	11.8	11.7	11.3	12.2	12.5	13.1	12.6	12.2	13.6	14	14.1	13.5	13.9	15	16.2	15.2	17.1	18	17.3	18.2	16.8	18.6	19.5	20.1	19.4	20.2	21.7	21.8	21.6	22.3	23.6	23.5	24.2	25.2	24.9	25.8	25.2	26.8	27	27.2	28.5	28.6	27.5	29.4
F06	N289K	11.9	11.9	12.8	12.1	11.2	11.1	11.5	11.9	12.4	11.9	12.8	12.7	13.5	14	14	15.6	14	14.1	16	17.1	17.5	15.4	17.9	17.7	18.7	18.5	19.1	20.1	20.5	20	21	20.8	21.2	22.7	23.4	22.7	25	24.1	25.4	26.5	26.8	27	28.7	27.4	27.3	28.3	29.1	29.2
F07	N289K	11	12.2	12.6	12.6	12.3	11.6	12.6	12.9	13.7	13.4	15.1	14.2	14.2	15	16.4	15.8	15	16.1	17.8	17.4	17.7	18.7	18.7	18.8	19.9	20.5	18.8	20.9	22.3	22.7	23.3	24.4	23.3	23.7	24	26.7	27	26	25.8	27.9	26.8	27.8	28.4	28.3	31	29.9	30	31.3
G05	E291K	12.7	11.7	11.5	11	12.5	11.5	10.8	12.4	11.1	13.5	13.3	13.8	14.2	13.4	14.9	16.1	15.3	14.8	16.1	15.7	16.9	16.8	18.3	17.9	19.4	20.9	19.8	21.5	21	21.2	21.1	22.4	22.7	22.8	24.1	25.4	24.4	25.6	26.5	27	27.2	27.1	28.2	29.4	29.2	30.1	29.7	31.7
G06	E291K	12.9	12.2	11.4	11.5	12.4	11.1	12	12.6	12.2	12.7	12.5	13.9	12.8	15.2	14.4	15.2	15.7	16.4	18.2	16.6	17.4	17.1	19.6	20.3	20.1	19.8	20.8	21.1	21	21.6	22.5	23.5	24	25.1	23.1	26	24.7	26.2	27.4	26	28.1	27.8	29.2	29.1	29.8	30.9	30.6	31.6
G07	E291K	13.1	13.8	12.8	13.5	12.2	13.2	14	13.3	13.8	14.7	14.1	15.4	16.2	15.8	16.1	18.5	17	18.3	18.4	20.6	19.7	20	20.1	20.8	21.7	21.9	23	24	23.9	23.7	24.5	28.9	26.5	25.5	27.3	28.3	29.2	30.8	31.9	33.3	33.5	34	33.9	34	34	35.2	34.7	35.7
Replicate 2
Polarization based on Raw Data (F: 482-16 / F: 530-40)
Well	Content	1 - 1	1 - 2	1 - 3	1 - 4	1 - 5	1 - 6	1 - 7	1 - 8	1 - 9	1 - 10	1 - 11	1 - 12	1 - 13	1 - 14	1 - 15	1 - 16	1 - 17	1 - 18	1 - 19	1 - 20	1 - 21	1 - 22	1 - 23	1 - 24	1 - 25	1 - 26	1 - 27	1 - 28	1 - 29	1 - 30	1 - 31	1 - 32	1 - 33	1 - 34	1 - 35	1 - 36	1 - 37	1 - 38	1 - 39	1 - 40	1 - 41	1 - 42	1 - 43	1 - 44	1 - 45	1 - 46	1 - 47	1 - 48
	Time	0 min	0 min 40 s	1 min 20 s	2 min	2 min 40 s	3 min 20 s	4 min	4 min 40 s	5 min 20 s	6 min	6 min 40 s	7 min 20 s	8 min	8 min 40 s	9 min 20 s	10 min	10 min 40 s	11 min 20 s	12 min	12 min 40 s	13 min 20 s	14 min	14 min 40 s	15 min 20 s	16 min	16 min 40 s	17 min 20 s	18 min	18 min 40 s	19 min 20 s	20 min	20 min 40 s	21 min 20 s	22 min	22 min 40 s	23 min 20 s	24 min	24 min 40 s	25 min 20 s	26 min	26 min 40 s	27 min 20 s	28 min	28 min 40 s	29 min 20 s	30 min	30 min 40 s	31 min 20 s
I05	Negative control	8	9.9	8.5	8.2	6.8	6.6	7.4	6.8	5.8	6.9	5.2	5.4	5.7	4.5	5.6	5	5.3	5.6	5.9	4.2	4.3	4.5	4.1	6.3	4.2	5	4.8	5.2	4.9	4.2	4.5	5.4	4.7	3.5	4.7	4	2.4	4.7	3.9	3.8	3.9	4	4	4.1	3.7	3.4	5.4	4.2
I06	Negative control	21.7	21.4	20.5	21.1	20.1	18.6	17.8	17.3	18.3	17	16.3	15.1	16.6	15.5	16.1	15.5	16.1	14.5	16.2	16.4	15.1	16.6	16.1	15.2	14.3	10.1	14.9	16.2	14.9	14.5	14.1	14.1	14.9	17.6	14.3	15.7	15.2	13.3	15.3	16.3	13.8	15.7	15.3	16.3	13.4	16.2	16.2	13.1
I07	Negative control	9.4	8.5	9.1	8.1	8	6.3	5.7	6.9	5.4	5.5	5.9	5.7	6.3	4.9	4.6	4.1	5.7	4.6	5	4.4	4.3	4.8	4.8	4.8	4.7	4.6	3.9	3.8	3.1	3.5	4.1	4	4.4	5.5	3.7	3.4	4.8	4	4.1	3.6	4	3.1	4.7	5.4	5.1	4	5.6	3.5
J05	T485	15.1	15.1	16.1	14.8	14.7	15.1	14.9	16	15.4	16.9	16	17.5	16.5	17.8	18.6	19.3	17.9	19.6	20.3	19.5	21.1	20.6	22	21.4	22.2	22.5	24.3	24.3	25.3	24.7	25.3	26	27	27.7	28.1	28.6	28.2	28	30.6	29.1	32.1	30.4	32	32	33.9	33.2	32.5	33.5
J06	T485	15.8	15.5	15.4	15.7	14.7	15.5	15.3	14.3	15.3	15.3	16.6	17.4	17.5	16.4	17.5	17.8	18.8	18.5	18.5	18.3	20.5	21.1	21.5	21.2	21.9	24	23	23.8	23.9	24.6	25	25.8	25.7	27.8	27.7	26.9	28	28.5	29.8	30.8	31.3	31.3	31.6	32.4	33.9	33.3	34.1	34.4
J07	T485	15.6	15	16.9	14.7	15	14.9	14.6	14.6	14.8	16.4	16.1	15.4	17.6	17.3	17.9	17.7	17.5	18.9	19.9	18.7	20.9	21	20.6	22.5	23.3	23.5	24.6	23.5	25.7	25.1	26.6	26.9	27.5	26.8	27.9	27.6	28.8	28.6	30.8	30.6	30.4	31	31.7	32.2	33.1	34	34.7	35.1
K05	L56I	17.5	18	18.2	17.2	17	16.8	17.4	17.7	17.4	19.7	17.9	18.2	17.7	18.5	18.2	20.7	20.6	20.9	21.2	22.2	21.7	23.1	23.1	22.8	23.8	25.2	24	24.7	25.6	26.4	27	27	27.7	29.4	29.8	28	30.2	29.7	30.2	31	31.4	32.7	32.6	33.2	33.4	34.5	34.6	35
K06	L56I	16.2	17.7	16.7	16.9	16.2	16.9	16.8	16.5	16.9	17.6	17.6	19	18.7	18	19.5	20.3	21	20	21.9	21.6	21.5	22.5	22.3	22.4	25	24.5	23.7	26.9	26.3	26	26.1	27.1	27	29.1	28.4	28.7	29.4	30.8	30.7	32.1	31.6	32.4	34.9	33.2	34	34.5	34.7	36.5
K07	L56I	13.9	13.7	15	13.7	13.6	14.3	13.6	14.7	14.7	15.2	15.3	15.1	16.4	17.5	15.6	17.5	17.8	18.2	19.5	18.6	20.3	21.5	21.3	21.8	23	23.5	23.7	25.3	24.4	24.7	26.5	27	26.7	28.5	26.6	27.9	28	29.7	29.1	30.4	30	30.7	31.5	33.2	33	34.2	35.8	35.3
L05	I83V	14	15.1	14.4	14.2	13.6	14	14.2	15.1	15.2	15.9	14.6	16.3	16.3	16.1	17.4	18.4	16.3	19	17.9	19.2	18.6	19.4	20.1	20.1	20.8	21.7	23.1	23.2	23	24	24.3	25.2	26.2	26	26.5	26.7	28.2	28.1	29.3	27.6	29	30.5	29.7	30.2	30.6	30.5	33.5	32.1
L06	I83V	14.8	15	16	14.1	13	13.6	15.5	13.9	13.8	14	15	14.9	15.3	15.8	15.7	17.7	17.2	17	17.4	17.7	19.3	19.6	19.8	19.8	21.3	21.9	21.3	23.1	21.6	23.7	22.8	25.9	25.4	24.7	26	25.6	26.6	27.7	29.6	27.9	29.7	29.2	29.3	30.2	30.2	31.8	32.8	32.6
L07	I83V	13.4	13.4	14	14.9	12.3	12.7	14.4	13.8	14.8	15.2	15.1	15.3	14.8	15.5	16.8	18	16.6	19.6	16.9	18.5	18.5	18.5	20.2	20.2	20.8	21.5	21.8	22.5	21.9	22.8	23.9	25.4	24.5	26.1	26.2	26.3	28	27.4	28.9	29.8	30.1	30.3	29.6	30.7	31.6	31	32.6	31.5
M05	D285N	14.9	13.2	15.5	14.5	13.3	14.2	13.7	14.4	15.5	13.8	15.2	15	17	16.4	16.8	16.4	18.6	17	17.7	18	20.4	19.1	20.6	20.9	21.1	20.7	22.2	21.1	23	23.8	24.5	24.3	24.6	23.4	26	26.2	26.7	27.2	28.3	27.9	28.3	27.9	30.7	29.6	31.2	31	32.2	31.1
M06	D285N	13.9	15.4	14.4	14.2	15.5	14.1	13.9	15.7	14.7	14.3	15.5	15.4	16	17	15.6	17	17	16.9	19.4	18.5	19.5	20.5	19.8	20.2	20.5	22.1	23.7	24.4	25.7	24.7	25.2	26.7	26.2	27.7	28.1	28.2	29.3	29.7	29.4	30.9	30.2	30.9	31.2	32.6	32.8	32.9	34	33.2
M07	D285N	14.9	14.2	14.8	14.3	14.3	13.5	14.9	15	12.9	15.1	14	15.2	14.9	16.6	16.7	17	15.9	17	17.9	18.9	19	19.5	19.8	20.7	21.2	21	23	23.8	24.5	23.1	24	24.3	25.7	25.7	26.4	26.5	26.8	27.6	27.4	28.6	28.7	29.6	29.5	29.8	31.5	32.4	32.2	31.7
N05	N289K	16.5	15.1	15.7	15.2	14.7	15.8	15.8	17.5	19.2	25.7	27.1	29.1	27.8	27.7	29.3	29.5	31.3	31	32.4	32.9	33.4	34.6	42.2	114.2	163.1	174.2	181.8	185.2	192	192.6	192.9	192.8	194.7	193.6	195.3	197.1	197	195.6	194.5	191.2	188.7	181.7	182	176.9	180	183.5	185.4	185.2
N06	N289K	14.6	14.7	15.4	14.4	13.5	14.1	13.4	15.2	14.8	15.3	14.8	16.5	15.9	16.7	16	17.2	16.2	18.4	18.9	18.7	20.6	20.6	20.3	20.7	21.8	22.7	22.6	24.4	23.4	25	24.5	25.8	25.3	27.2	26.7	27.6	26.8	28.5	28.3	29.9	30.1	30.4	31	31.3	32.7	30.7	32.6	34.4
N07	N289K	17.4	16.4	16.5	14.9	16	16.9	16.2	16.1	17.7	16.5	16.9	16.5	18.4	16.3	18.9	19.6	19.1	19.1	21	21.6	21	21.2	22.7	22.1	23.9	24.8	22.7	24.7	25.7	25	26	26.6	26.8	26.6	27.8	27.9	28.8	30.1	29.4	30.8	30.5	31.1	31.8	32	33.2	33	32.8	34.9
O05	E291K	17.5	14.9	15.2	14.3	15.3	13.8	15.6	16.1	16.9	15.6	16.6	17.6	17.2	17	17.9	18.2	19.1	18.7	19.1	19.6	21.6	21.3	22.6	21.4	22.6	22.1	23.5	24.5	24.2	26.3	25.5	26.3	27.1	27.7	28.2	29.8	29.1	28.8	29.5	31.7	31.3	30.9	31.7	32.9	33.8	32.6	34.8	33.8
O06	E291K	15.5	15.5	14.8	14.9	13.8	14.4	13.9	14.4	15.9	15.8	15.5	15.9	16.7	16.8	18	20.1	18.8	18	20	20.8	21.1	21.2	22.3	23	23.4	24.3	25.3	24.9	27.5	27.4	26.4	28.5	27.6	29.8	28.7	29.9	29.9	29.7	31.9	31.7	33.2	32.9	34.8	34.7	34.6	35.4	36.3	37.4
O07	E291K	14.2	14.9	13.7	13.7	13.8	14.1	14.6	14.4	14.6	14	15.3	15.6	16.2	16.3	16.1	16.6	17.7	19	18.1	20.5	18.3	20.4	21	23	23.1	22.3	23	23.4	24.6	23.6	25.2	26.2	27.5	27.2	27	29.2	28.6	29.7	29.4	29.9	32	30.3	30.5	31.9	31.2	33.5	34.4	34.1
Replicate 3
Polarization based on Raw Data (F: 482-16 / F: 530-40)
Well	Content	1 - 1	1 - 2	1 - 3	1 - 4	1 - 5	1 - 6	1 - 7	1 - 8	1 - 9	1 - 10	1 - 11	1 - 12	1 - 13	1 - 14	1 - 15	1 - 16	1 - 17	1 - 18	1 - 19	1 - 20	1 - 21	1 - 22	1 - 23	1 - 24	1 - 25	1 - 26	1 - 27	1 - 28	1 - 29	1 - 30	1 - 31	1 - 32	1 - 33	1 - 34	1 - 35	1 - 36	1 - 37	1 - 38	1 - 39	1 - 40	1 - 41	1 - 42	1 - 43	1 - 44	1 - 45	1 - 46	1 - 47	1 - 48
	Time	0 min	0 min 40 s	1 min 20 s	2 min	2 min 40 s	3 min 20 s	4 min	4 min 40 s	5 min 20 s	6 min	6 min 40 s	7 min 20 s	8 min	8 min 40 s	9 min 20 s	10 min	10 min 40 s	11 min 20 s	12 min	12 min 40 s	13 min 20 s	14 min	14 min 40 s	15 min 20 s	16 min	16 min 40 s	17 min 20 s	18 min	18 min 40 s	19 min 20 s	20 min	20 min 40 s	21 min 20 s	22 min	22 min 40 s	23 min 20 s	24 min	24 min 40 s	25 min 20 s	26 min	26 min 40 s	27 min 20 s	28 min	28 min 40 s	29 min 20 s	30 min	30 min 40 s	31 min 20 s
I05	Negative control	8.1	7.8	7.5	6.6	7.6	6.7	5.2	5.4	6.4	5.5	5.7	5	5	5.5	5.2	5.3	5.2	4.1	3.8	3.8	5.5	4.3	4.7	5.6	3.6	4.5	5.2	5.1	5.5	4.2	4.1	4	6.4	4.5	4.7	5.7	5	3.7	4.3	4.5	3.9	4.2	5.1	4.9	4.5	4.1	4.1	4
I06	Negative control	10.5	11.6	11	8.7	9.1	9	9.5	8.5	9	8.3	8	7.8	7.6	6.5	7.5	7.1	7	7.4	6.1	7	8	6.7	7.6	7.5	8.1	7.5	6.7	7.7	7.7	7.4	7.3	5.7	7.9	7.4	7.9	7.2	8	7.8	7.5	6.7	7.2	7.2	8.5	7.3	7.1	7.9	6.7	6.8
I07	Negative control	8.5	7.5	6.6	6.5	6	5.5	6.2	3.8	4.6	5	3.8	5.5	3.9	4.3	4.1	1.9	3.8	1.4	2.9	3.4	2.4	2.9	2.2	1.8	1.8	3.6	3.1	2.8	2.6	2.3	1.6	1.9	1.4	1.9	1.8	2.1	2.5	2.8	4	2.6	3.5	1.4	0.8	2.7	2.1	2.6	1.3	3.4
J05	T485	22.6	15.3	15.4	15.3	16.4	17.4	16.7	17.1	16.6	19.2	16.6	19.3	19.6	17.4	17.6	17.5	17.6	18.9	17.6	18	19	19.5	18.9	20.6	21.4	28.7	24.3	24.5	25.9	25.7	26.6	25.1	26.4	26.1	27.2	26.9	28.2	28.6	30	29.1	30.8	29.7	29.7	31.1	32.7	32.7	33.3	32.8
J06	T485	14.9	13.3	14.3	14.5	13.4	13.3	14.6	13.3	14.4	13.9	15.5	16.1	15.4	14.6	16.7	16	16.5	17.9	18	18	17.5	19.7	20.5	19.2	22	20.1	20.6	21.5	21.4	23.1	22.6	23.8	25.4	24.5	25.5	26.6	25.8	26.6	29	28.5	26.9	29.1	30.2	30.6	31	31.2	31.9	31.8
J07	T485	14.5	12.5	14.3	14	13.9	12.7	13.2	12.9	12.9	13.4	13.5	14.9	13.8	15.6	15.1	16.7	16.5	15.8	15.8	17.8	16.7	18.2	18.8	21.1	19.4	19.3	20.3	19.8	21.2	22.7	23.6	23.2	24.6	24.8	25.1	25.6	25.9	26	27.2	27.5	27.7	27.1	29.9	28.7	29.6	30.3	30.8	31.7
K05	L56I	14.6	14.7	15	13.6	13	14.5	14.6	15.1	15.8	15.8	15.3	17.4	15.3	16	18.2	17.7	18.3	18.2	18.8	18.4	20.1	19.9	19.8	21.3	22	23	22.4	24.4	23.5	22.3	23.2	24.9	25.7	25.7	26.7	26.8	28.1	27.2	27.5	28.2	28.8	28.2	29.9	30.5	30.2	30.9	32.1	32.9
K06	L56I	14.5	12.7	14.2	13.1	13.6	12.1	12.6	14.2	13.7	13.2	13.9	15.3	14.6	14.7	14.4	16	16.9	15.2	14.8	16.4	17.2	17.1	18.5	17.9	18.3	19.8	20.7	19.8	21.6	21.7	21.8	22.4	23.2	24.2	23.2	24.4	24.1	25.7	25.2	26	26.1	27.3	28.4	28.6	28.6	28.6	29.7	30.3
K07	L56I	12.6	12.3	11.5	11.6	13.7	12.5	12.7	12.2	12.5	12.7	13.4	14.3	14	13.6	14.9	14.6	14.5	14.8	15.1	16.5	16.5	18.7	17.3	18.9	19.3	19.3	19.7	20.1	20.4	20.6	21.6	23.6	23.4	22.7	24.6	24.1	24.8	24.9	25.3	25.8	27.6	27.6	28.8	29.5	28.1	29.1	30.3	30.4
L05	I83V	14.5	24.2	20	18.8	17.9	17.5	17.8	23.2	20.4	19.5	20.4	20.3	21.2	20.8	22	21.2	22.3	23.3	23.7	23.1	23.1	25.3	24.3	25.4	25.9	31.9	31.2	32.7	32.7	34.2	35	35	34.9	36.3	36.4	36.8	36.1	36.1	37.3	37.2	37.7	37.6	39	39.2	39.4	39.6	42.1	40.3
L06	I83V	11.8	11.8	12.7	12.3	12.7	12.2	12.6	12.1	12.2	13	12.5	13.9	13.2	14.2	13.9	14.9	14.7	14.8	15.2	16.1	16.4	16.7	17.7	18.8	18.6	18.8	19.2	20	20.6	20	21.3	21.4	22	23.3	23.5	23.3	23.9	25.2	25.4	25.3	26.6	25.7	26.9	27.4	28.5	28.2	29.4	29.1
L07	I83V	12.9	12.2	12.7	12.5	12.5	12	12.5	11.7	12.8	13	13.3	14	14.1	14.6	15.4	16.2	16	16.3	17.1	18.3	17.4	19.1	19.3	19.6	20.3	20.5	19.1	20.8	21.9	22.7	21.6	22.6	23.2	24.3	23.5	25.5	25.5	25.3	27	27.3	28.1	27.9	27.8	29	28.7	28.8	30.4	30.5
M05	D285N	15.8	15.8	15.9	15.1	14.9	16.9	16.6	16.8	17.3	18	17.5	17.9	18.6	19.5	20.3	19.2	20.1	18.8	19.7	20.4	22.2	20.3	21.4	22	21.5	22.4	22.5	24.1	24.7	24.9	24.4	24	24.7	25	26.1	27.7	27	27.6	27.8	27.9	28.1	29.3	28.4	30	29.4	30.6	30.9	30.9
M06	D285N	13.3	14.8	13.9	13.9	13.3	12.7	13.6	14.4	12.6	14.5	13.9	13.9	14.6	14.3	14.7	15.2	16.2	16.6	16.6	15.5	16.8	17.5	18.3	18.3	19.2	19.8	18.9	20.4	21.4	20.5	21.1	22.2	23.4	24.2	24.1	24.9	25.1	25.8	26.7	25.9	28	28	28	29.1	28.6	28.2	29.1	30.6
M07	D285N	13	12.6	13.7	12.3	11.8	11.6	12	12.8	11.6	12.6	12.6	12.1	14	12.7	13.7	14.5	15.2	14.5	15.1	16.4	18	16.7	17.3	17.1	18.9	19.6	18.4	21	20.6	20.9	21.6	20.9	21.3	23.2	23.2	23.9	24	25.2	25.3	25.6	27.2	25.7	26.5	27.3	28.5	29.6	29.2	29.3
N05	N289K	14.4	12.6	12.9	13.3	12.3	12.8	14.3	13	13.8	13.3	13.9	14	14.1	15.5	15.3	15.3	15.8	15.6	17	16.8	18.3	18.6	17.9	20	20.7	20.5	20.9	21.2	22.2	22.5	22.7	22.8	23.7	22.6	25.3	24.8	25.4	26.3	25.3	27.5	28.1	27.2	29.1	28.6	28.4	29.6	30.3	30.9
N06	N289K	15.7	15.4	15.6	14.3	14.9	14.8	16.9	16.3	23.1	25.1	25.1	26.1	20.4	18.9	20	19.5	20	18.3	21.1	20.6	20.5	20.9	22	22.2	23.4	22.9	22	22.5	23.5	24.6	24.3	25.3	24.7	26.4	28.5	27.3	27.5	27.5	27.2	29.4	28.7	29.9	31.3	30.9	31.5	31	32.5	33.2
N07	N289K	13	12.4	13.2	13.3	12.4	12.5	12.1	12.8	11.5	12.9	12.6	14.1	13	13.3	14.8	13.8	14.5	15.1	16.4	16.6	16.7	16.8	16.3	17.3	17.4	18.9	20.1	20.1	21.3	21.7	22.6	23.5	22.7	23.7	24	22.8	24.5	25	26	25.7	25.7	26.3	27.5	27.2	28.1	28.7	29.4	28.5
O05	E291K	13.7	13.6	13.3	12.5	13.8	14.6	12.7	15.4	12.9	14	14.2	14	14.2	13.7	14.5	15.7	16.3	16.5	16.3	18.1	17.8	19.3	20.5	20.4	20.6	20.1	20.6	21.1	21.9	23.4	22.8	24.6	23.9	25	33.2	33.3	33.4	34.4	34.6	34.3	35.3	36.1	36.1	36.9	36.7	36.2	37.5	38.4
O06	E291K	13	13.2	12.6	11.9	12.2	13.2	12.4	12.6	14.2	12.8	13.1	14.4	14.8	14.8	15.2	15.1	16	15	16.6	17.3	17.8	17.9	18.5	19.8	19	21	21.2	21.8	22.4	22.3	22.9	24.1	24.1	25.3	26	26.2	26	25.9	26.9	26.8	27.9	27.9	28.9	29.8	30.2	29.8	31.8	30.8
O07	E291K	12.4	12.4	11.8	12.8	12.9	11.7	11.3	12.4	13.2	13.3	13.4	14.6	14.2	14.1	15.5	15.9	14.8	16.7	15.3	17.8	18.2	17.8	19.2	19.7	20.8	19.8	19.3	21	20.1	22.7	22	22.2	24.6	24.4	24.7	24.8	25.8	26.5	24.9	27.9	28.5	27.3	28.3	28.5	30.2	30	30.3	31.2
BOCILLIN Fluorescence polarization assay: S422A, T485, T485M, T485A, iS466 T485A and iS466
Replicate 1
Polarization based on Raw Data (F: 482-16 / F: 530-40)
Well	Content	1 - 1	1 - 2	1 - 3	1 - 4	1 - 5	1 - 6	1 - 7	1 - 8	1 - 9	1 - 10	1 - 11	1 - 12	1 - 13	1 - 14	1 - 15	1 - 16	1 - 17	1 - 18	1 - 19	1 - 20	1 - 21	1 - 22	1 - 23	1 - 24	1 - 25	1 - 26	1 - 27	1 - 28	1 - 29	1 - 30	1 - 31	1 - 32	1 - 33	1 - 34	1 - 35	1 - 36	1 - 37	1 - 38	1 - 39	1 - 40	1 - 41	1 - 42	1 - 43	1 - 44	1 - 45	1 - 46	1 - 47	1 - 48
	Time	0 min	0 min 40 s	1 min 20 s	2 min	2 min 40 s	3 min 20 s	4 min	4 min 40 s	5 min 20 s	6 min	6 min 40 s	7 min 20 s	8 min	8 min 40 s	9 min 20 s	10 min	10 min 40 s	11 min 20 s	12 min	12 min 40 s	13 min 20 s	14 min	14 min 40 s	15 min 20 s	16 min	16 min 40 s	17 min 20 s	18 min	18 min 40 s	19 min 20 s	20 min	20 min 40 s	21 min 20 s	22 min	22 min 40 s	23 min 20 s	24 min	24 min 40 s	25 min 20 s	26 min	26 min 40 s	27 min 20 s	28 min	28 min 40 s	29 min 20 s	30 min	30 min 40 s	31 min 20 s
E09	Negative control	8	7.9	6.5	5.9	6.3	6.1	5.7	4.8	5.3	4.6	3.3	3.3	4	2.9	3.7	4	3.6	4.2	3.4	3.3	3	4.9	6.6	5.3	5.4	4.6	4.7	6.2	5.3	4.9	5.8	4.1	2.8	1.9	2.5	2.2	1.1	2	1.9	1.8	0.4	2	0.8	1.2	1.3	2.8	2.5	1.4
E10	Negative control	2.4	2.9	2.3	3	1.2	0.8	1.4	0.2	0.7	1.4	-0.4	-0.3	-0.6	0.6	-1.4	0.1	-0.7	-0.3	-1	0.1	-0.3	0.3	-0.8	-0.7	-1	-1.4	-0.7	-1.5	-0.8	-0.4	-2.3	-0.9	-1.2	-2.5	-0.6	-1.6	-0.4	-0.5	-2.4	-1.8	-0.2	-1.7	-1.4	-1	-1.3	-1.9	-1	-2.6
E11	Negative control	1.4	2.1	1.5	2.3	2.1	1.1	0.8	0.4	-0.4	0.2	0.4	-0.7	0.2	-1	-0.8	0.022863	-0.4	-0.2	-1.7	-2	-0.4	1.3	0.046464	-0.9	-0.7	-0.6	-1.6	-1.6	-1.1	0.093646	0.6	-0.8	-0.6	-0.8	-0.093963	-2.1	-0.5	-1.3	-0.8	-2.5	-0.3	-1.1	-1.4	-2.1	-2.2	-0.9	-1.5	-2.2
F09	S422A	5.1	4.8	6	5.3	4.1	3.7	3.4	3.4	3.7	4.7	3.2	3.3	4.3	3.3	4	4.3	5.3	3.2	4.4	3.5	3.7	2.3	1.4	3.3	2.2	2.8	1.9	3.2	3.2	2	1.2	2.7	0.6	1.7	1.9	1.3	2.1	0.7	1.4	1.1	-0.1	0.3	-0.1	0.4	1.6	0.2	1.2	2.6
F10	S422A	6.1	5.8	5.2	4.6	4.4	4.2	3.3	4.3	3	2.5	2.4	3	2.3	2.4	3.4	3.8	3.5	3.2	4.8	3.5	2.9	5.2	4.6	3.9	3.9	3.2	3.1	2.3	2.9	3.2	2.9	3.4	3	2.9	3.3	2.7	2.8	2.6	2.5	2.6	2.6	2.6	3.8	1.9	2	4.1	2.9	1.6
F11	S422A	4.7	4.7	4.9	3.8	3.4	1.6	2.8	2.7	2.7	1.4	2.6	1.5	2.2	1.1	1.4	1.1	0.5	1.1	1.3	1.1	0.1	-0.3	0.8	0.8	0.8	1	-0.4	1.2	0.2	-0.069104	0.6	0.7	0.2	1.4	-1	0.6	0.2	0.4	-0.5	0.5	0.6	-0.8	-0.5	0.4	-0.3	1.1	0.2	0.2
G09	T485	9.9	10.6	10.4	12	9.1	10	10.4	8.9	8.9	9.7	9.9	9.7	10.3	9.8	9.5	10.8	10.2	10.6	12.7	12.3	11.3	12.5	11.9	13.6	14.6	13.5	12.5	14.6	14.1	13.8	14.7	14.8	15.3	15.9	16.3	16.7	17.1	16.6	18.2	17.2	17.2	18.4	18.6	19.7	20	20.1	20.8	20.9
G10	T485	6.4	7.3	5.6	4.9	5.6	6.2	5.9	6	5.6	6.5	5.9	5.3	5.3	5.6	6.4	6.8	8	6.1	8.7	7.7	7.6	7.6	7.4	8.5	9.1	9.3	8.6	11.2	10.3	11.5	11	11.6	11.8	13	13.3	12.7	13.6	12.9	13.6	13.2	14.1	15.5	16.6	16.6	13.6	15.9	17.6	17.7
G11	T485	9.2	8.8	8.5	9	9	8.1	8.7	8	8.3	9.7	8	8.9	9.3	10.3	9.6	10.6	9.7	11.1	11.7	12	11	11.3	12.5	12.8	12.4	13.2	14	14.3	14.1	15.2	15.4	13.7	14.1	15.7	16.4	18.7	15.8	18.3	18.2	17.9	17.5	17.9	19.7	20.7	19.7	19.4	20	19.9
H09	T485M	12.7	14.3	15.1	15.2	14.5	14.3	15.2	15.2	17	16.6	18	17.9	17.1	19.3	19	19.6	20.5	21.2	22.7	23.2	23.2	24.9	25.1	25.8	25.8	26.5	27.7	27.7	28.1	28.6	31.1	30.5	32.7	30.8	32.1	31.8	33.9	35.6	34.8	36.1	36.9	38.3	38.5	38.8	40	39	40.9	40.5
H10	T485M	14.7	14.8	17.5	17.9	15.4	16.8	16.6	16.4	17.4	17.1	16.3	18.5	18.5	20.7	20.6	21.1	20	20.7	22.9	22.1	24.4	24.3	24.2	26.5	27.6	27.5	28.1	28.5	28.1	28.9	31.5	31.6	32	31.6	32.5	32.9	34.6	34.7	36.1	36.6	37.6	38.4	38	40.1	40.1	40.5	41.8	41.1
H11	T485M	12.5	13.3	13.8	14	14.8	15.8	17.4	18.1	16.5	18	18.5	20.1	20.1	18.9	19.6	20.7	21.9	22.8	23.2	23	22.8	24.8	25.7	24.5	26.5	27.8	27.6	27.4	28.7	29.9	29.9	32.6	31.6	31.3	33.3	32.7	34.7	35	35.2	36.7	36.4	38.5	38.5	39	39.2	39	40.7	41.4
I09	T485A	6.7	6.4	6.9	5.6	6.5	6.2	4.5	5	4.6	4.9	4.6	4.4	4	4	3.9	4.5	5	3.6	3.7	4.5	5	4.6	4	4.2	4.4	4	3.8	5.1	5.9	4.3	4.2	3.8	4.8	5.4	3.9	5.6	6	4.6	5.1	4.5	4.6	5.4	5.5	4.7	6	5.9	4.8	5.4
I10	T485A	7.2	8.6	8.7	8.8	7.4	6.8	6.1	8	6.4	5.5	6.5	6.5	5.8	6	6.6	5.6	6.8	5.1	6.5	6.3	5.3	5.3	5.5	6.6	5.4	5.8	5.8	6.3	6	7.5	5.6	6.5	5.1	7.3	5.9	5.9	5	6	6.6	6.8	6.4	5.4	4.8	6.4	6.8	5.7	7.6	8
I11	T485A	6.1	6	6.7	5.7	6.2	5.1	3.1	5.1	4.1	3.8	3.7	3.5	4	3.1	4.8	3.5	3.4	4.6	3.9	3.7	2.8	3.1	4.7	4.1	3.9	3.3	3.7	4.4	3.9	4.1	4.1	4.6	2.8	2.9	3.1	4	3.6	4	4.7	3.4	3.3	5	4.8	3.8	4	3.9	4.7	5.1
J09	iS466/A485	7	6.2	6.1	5	5.7	4.9	3.9	5.2	6	4	3.6	3.6	3.8	2.9	3.8	3.9	3.1	3.6	3.4	2	2.9	3.1	3.3	2.9	3	4.6	4.5	5	4.3	3.7	2.9	3.8	4.4	2.8	3.2	4.8	4.3	2.5	5.2	4.6	4.8	5.2	4.9	5.2	6.1	4.7	4.3	3.8
J10	iS466/A485	4.4	6.1	5.3	5.8	3.3	4.9	3.4	3.8	4.2	3.3	3.3	4.4	4.1	3.9	3.3	3.9	2.6	3.4	2.8	1.8	2.1	1.9	1.3	3.3	2.4	2.9	3.3	3.9	3.2	3.5	2.9	2.8	3	1.7	3.4	2.6	3.1	3.1	3.6	1.8	2.1	3.6	3.2	4.4	3.1	3.6	2.9	4.6
J11	iS466/A485	6.6	5.9	6.9	6.5	7	5	5.2	6.2	3.7	4.6	4.2	5.6	4.2	3.7	3.5	4.4	3.1	4.7	3.3	4.5	4.2	3.8	3.4	4	3.3	4.3	4.2	3.1	3.2	4.5	4.4	3.1	4.6	3.8	4.3	2.6	3.6	3.5	3.7	4.3	3.2	3.1	3.8	2.9	3.5	3.7	5	3.9
K09	iS466	3.7	4.1	4.8	4	3.3	2.9	4.3	2.7	3.2	3.2	3.5	3.4	3	3.5	2.9	3.9	4.2	3.1	3.3	3.9	3.2	4.5	4.6	4.5	4.4	6.6	4.5	5.7	5.5	4.9	5.2	5.3	5.2	7	6.9	7.6	7.1	6.1	7.6	6.9	8.6	8.3	9.5	8.5	7.8	8.5	9.4	8.6
K10	iS466	7	5.9	7.1	7.1	7	6.2	6.3	6.3	6.4	6.1	6.1	6.6	5.8	6.7	5.3	6	8	7.1	7.2	5.3	7	7.4	8.4	8.3	7.6	7.5	8.5	7.9	8.9	8.1	8.1	9.3	8	8.3	8.2	9.9	9.8	9.4	9.3	10.3	8.8	9.9	10.7	10.1	10.3	11.1	11.3	12
K11	iS466	6.6	7.8	6.4	7.1	6.7	5.8	6.8	6.8	7.9	6.2	8.3	6.5	7.1	6.7	6.9	7.7	5.2	5.4	6	6.6	6.5	8.8	8.2	7.6	8.5	8.1	8.9	8.2	8.4	9.6	9.7	9.1	9	11.4	10.2	11.3	10.6	9.7	10.5	10.5	10.7	12.2	10.6	10.1	9.7	12.1	11.6	11.7
Replicate 2
Polarization based on Raw Data (F: 482-16 / F: 530-40)
Well	Content	1 - 1	1 - 2	1 - 3	1 - 4	1 - 5	1 - 6	1 - 7	1 - 8	1 - 9	1 - 10	1 - 11	1 - 12	1 - 13	1 - 14	1 - 15	1 - 16	1 - 17	1 - 18	1 - 19	1 - 20	1 - 21	1 - 22	1 - 23	1 - 24	1 - 25	1 - 26	1 - 27	1 - 28	1 - 29	1 - 30	1 - 31	1 - 32	1 - 33	1 - 34	1 - 35	1 - 36	1 - 37	1 - 38	1 - 39	1 - 40	1 - 41	1 - 42	1 - 43	1 - 44	1 - 45	1 - 46	1 - 47	1 - 48
	Time	0 min	0 min 40 s	1 min 20 s	2 min	2 min 40 s	3 min 20 s	4 min	4 min 40 s	5 min 20 s	6 min	6 min 40 s	7 min 20 s	8 min	8 min 40 s	9 min 20 s	10 min	10 min 40 s	11 min 20 s	12 min	12 min 40 s	13 min 20 s	14 min	14 min 40 s	15 min 20 s	16 min	16 min 40 s	17 min 20 s	18 min	18 min 40 s	19 min 20 s	20 min	20 min 40 s	21 min 20 s	22 min	22 min 40 s	23 min 20 s	24 min	24 min 40 s	25 min 20 s	26 min	26 min 40 s	27 min 20 s	28 min	28 min 40 s	29 min 20 s	30 min	30 min 40 s	31 min 20 s
I16	Negative control	7.2	5.8	5.8	6.3	6.4	7	4	6	6.2	4.9	7.1	5.9	6.2	6	6.5	6.6	6.1	6.4	6	6.9	7.7	7.4	7.3	7.3	8	8.5	8.2	7.6	6.7	6	5.1	5.5	6.6	5.3	5	5.7	4.1	4.1	5.7	5.8	5	3.4	5.1	4.9	4.4	4.5	4.9	4.2
I17	Negative control	7.3	5.4	5.8	6.1	4.2	3.8	4.1	3.1	3.3	3.1	2.2	3.4	1.7	2.3	2.2	3.1	2.1	1.8	1.8	1	1.8	1.8	1.4	0.5	1.5	1.2	2.5	0.6	0.7	1.3	0.07093	1.2	1.8	0.7	0.8	1	-0.3	0.8	-0.3	1.1	1	0.9	1	-0.2	0.2	-0.5	0.9	-0.5
I18	Negative control	6.7	5.2	6.8	4.8	4.8	4.6	4	3.6	3.6	3.1	3.6	3.4	2.4	2.8	2.7	2.2	2.2	2.4	2.8	1.9	2.3	1.6	2.7	1.6	2.6	1	1.6	2.4	1.6	2.2	2.3	1.8	0.7	1.5	1.8	1.4	1.3	0.6	0.8	1.8	2.3	0.2	1.9	1.7	2.1	2	1.5	0.3
J16	S422A	11.4	9.3	10.7	8.9	7.8	7.3	6.5	7.5	7.7	6.2	6.7	5.5	5.9	3.7	6.7	5	4.1	4	5.1	6.2	3.8	4.2	4.3	3.9	4.2	5.3	5.8	3.9	4.2	4.3	4.3	3.2	4.5	4.5	3.9	3.4	3.1	3.3	4.3	4.1	3.4	2.6	4.3	4.4	2.9	3.5	3.5	3.1
J17	S422A	7.9	8.3	8.7	8.2	6.3	9	7	7	6.7	5.1	5.7	5.4	4.5	6.4	5.7	4.3	6.2	5.4	4	4	5	5.1	6	4.7	4.7	4.8	4.6	4.9	3.8	4.9	5.1	5.8	5.2	2.5	5	5	5.9	8	8.4	4.1	5	5	4.2	6.6	6.4	8.9	7.4	4.6
J18	S422A	9	8.2	6.7	7.6	7	5.4	6.4	6.3	6.4	6.2	4.9	6	6	4.1	4.8	2.8	3.4	3.7	5.6	4.6	3	4.4	4.5	2.4	4	3.4	4.3	3	3.2	5	2.7	2	3.1	3.2	2.7	3.3	3.5	4.1	2.8	3.2	2.9	3.1	3.5	2.4	3.2	0.7	2.7	2.2
K16	T485	13.8	13	12.4	11.8	12.4	10.8	12.3	11.2	12.1	11.2	11.2	12	11.9	13.6	13.1	12.4	12.8	13.1	15	13.9	14.4	14.8	14.4	15.6	15.5	16.7	15.9	16.3	17.3	17.4	16.8	16.3	18.8	17.6	19.5	18.8	19.9	20.1	18.1	18.5	19.8	18.9	21.2	20.2	20.7	22.3	21.5	21.5
K17	T485	11.7	11.5	12.9	11.2	11.4	9.6	10.1	10.1	10.8	11	9.9	10.9	11.9	11.3	12.1	11.2	10.4	10	11	11.2	13.5	11.7	12.7	13.2	13.3	13.2	14.5	14	14.1	12.5	15.4	15.2	15.8	15.3	17	17	17.2	16.6	17.8	16.1	17.6	18.4	19.8	18.8	18	18.8	21.3	20.8
K18	T485	10.4	11	11.7	10.5	10.2	11.4	9.6	8.8	10.8	10.6	10.4	9.2	11.2	10.9	10.5	12.3	11.4	12.6	11.2	13	12.4	13	13.2	12.7	14.7	13.8	14.5	13.9	15.2	15.4	16.5	16.1	15.1	15.3	17.1	18.2	18	17.8	18.2	18.9	19.6	19.6	19.1	21.1	19.8	21.9	21.2	22.4
L16	T485M	16.3	15.2	17.9	16.9	16.1	17.1	16.2	17.4	17.7	18.3	18.9	19	20.8	21.6	20.5	22.2	22.3	20.5	24	24.8	25.7	25	25.2	24.9	26.8	28.1	30	28.2	29.2	31.7	31.3	31.1	31.2	33.1	33.8	32.7	35.6	34.7	36	36.5	36.6	38.3	38.4	38.4	39.1	39.4	40.7	41.7
L17	T485M	15.5	14.9	15.6	16.3	14.8	15.4	15.6	15.8	15.8	16.8	16.7	18.6	18.6	18.6	19.8	20.1	18.3	22.4	21.1	23	22.9	24.7	23.2	24.6	25.2	26.2	26.1	28.4	27.4	29.1	29.5	29.2	31.6	32.3	32.2	33.1	31.9	33.9	33	34.7	36.1	36.5	36.3	37.4	38.7	37.9	39.3	39.6
L18	T485M	15.7	14.5	16.3	15.6	16.1	16.1	16.1	15.2	15.8	17.5	17.2	18.5	17.4	19	20.9	18.9	20.7	21.8	22.9	23.3	24.1	22.8	24	24.3	25.2	27.5	27.8	28	28	29.5	30.3	30.6	28.6	31.4	32.8	32.6	35.4	35.5	34.4	34.4	36.4	37	36.9	38.4	36.9	40.3	39.7	40.9
M16	T485A	11.4	9.4	10.3	10.9	9.4	9	9.9	8.3	9.2	10.6	10.4	9.5	8.2	8.4	9.9	9	9.2	9.5	9.3	10.8	9.3	10.1	9	10.6	9.5	7.9	8.7	8.9	10.2	9.9	10	8.6	8.6	8.7	8.6	10.4	9.9	9	9.6	8.8	10	11.2	11.6	9.6	9.7	10.3	9.1	9
M17	T485A	10.1	8.4	8.3	6.9	7.8	8.6	8.1	8.3	7.4	6	6.6	5.8	6.2	7.6	5.9	7.3	5.4	6	6.5	5.9	7	5.9	7	7.1	6.2	7.6	7.5	6.9	7.4	6.1	7	6.4	5.6	7.6	7.5	5.4	6.5	6.5	7.6	6	8.6	7.3	7.8	7.7	8.5	7.3	7.3	7.8
M18	T485A	8.5	8.1	8	8.7	6.6	6.9	6.4	7	6.3	7.2	5.3	5.7	5.6	5.3	3.9	5.3	4	4.9	4.8	4.2	5.1	4.3	4.1	5.2	4.9	4.3	5	5.3	4.5	5.5	5.3	6.1	5.6	6.5	5.5	5.4	5.7	5.7	6.2	5.5	6.5	5.1	6.3	5.6	7.2	7.3	5.8	5.9
N16	iS466/A485	7.8	9.1	8	8.9	8.3	7.8	7.9	8	8	6.2	5.9	6.9	7.1	8.7	8.2	8.7	9.2	9.8	10.1	9	8.5	7.6	8.4	9.1	7.4	8.3	7.8	7.8	7.9	7.4	6.7	6.6	6.8	6.2	6.5	6.6	6.9	6.2	7.1	7.1	7.9	8.3	7.4	7.5	6.3	6.4	7.5	6.9
N17	iS466/A485	9.8	8.9	9.9	7.9	6.9	6.8	7.1	6	6.2	6.4	6.6	6.1	6.4	4.9	5.1	5.5	4.9	4.3	5	5.1	4.6	5.1	3.9	6	5	4.6	5.4	4	4.3	5.4	4.5	4.7	4.7	3.9	5	4.7	4	5.3	4.8	3.7	3.2	4.4	5.8	5.2	5.3	4.8	3.8	4
N18	iS466/A485	8.3	8.6	6.9	6.2	6.4	4.9	5	4.9	4.6	5.3	5	5.6	4.1	3.6	4.9	4.4	4.3	2.7	3.8	2.8	3.3	2.6	2.9	3.8	3.2	3.5	3.9	3.9	2.7	3.6	3	3.1	3.1	3.6	4.1	3.3	4.2	4.9	3.3	3.3	3.7	3.9	4.2	2.7	3.7	2.8	3.3	3.1
O16	iS466	11.8	11.2	11.5	10.6	9.7	10.6	9.6	9.5	9.4	10.2	8.5	9.5	10.6	10.6	9.3	10	7.9	7.2	8	6.6	8.4	8.1	9	8.7	9.3	8.6	8.4	8.3	9.3	8.3	9.4	9.9	9.5	9.2	9.6	10.7	12.9	11.7	11.7	11.9	13	13.2	13.9	12.9	13.8	14	13.8	14.6
O17	iS466	10.9	9.2	9.1	8.9	7.9	6.5	8.6	7.3	6.2	6.5	6.5	5.8	6.6	7.9	6.9	6.5	6.8	6.8	7.4	7	6.1	6	6.5	7.6	7	7	7.1	8.1	6.7	7.3	8.1	8.2	8.3	9	8.9	9.1	7.6	9.3	8.1	9.8	9.8	8.7	9.3	11.3	9.8	9.5	8.9	10.5
O18	iS466	9.6	8.6	8.5	7	7.5	6.5	7.7	7.1	6.9	6.3	5.3	6.5	5.2	5.6	6	6.8	5.2	6.1	6.7	7	6.7	6.5	6.4	6.7	6.8	6.6	8.3	7.2	7.4	7.1	6.1	8	8.5	7	7.5	7.2	8.2	9.6	8.7	8.6	9.1	8.7	7.8	8.5	9.2	9.8	9.4	9.9
Replicates 3
Polarization based on Raw Data (F: 482-16 / F: 530-40)
Well	Content	1 - 1	1 - 2	1 - 3	1 - 4	1 - 5	1 - 6	1 - 7	1 - 8	1 - 9	1 - 10	1 - 11	1 - 12	1 - 13	1 - 14	1 - 15	1 - 16	1 - 17	1 - 18	1 - 19	1 - 20	1 - 21	1 - 22	1 - 23	1 - 24	1 - 25	1 - 26	1 - 27	1 - 28	1 - 29	1 - 30	1 - 31	1 - 32	1 - 33	1 - 34	1 - 35	1 - 36	1 - 37	1 - 38	1 - 39	1 - 40	1 - 41	1 - 42	1 - 43	1 - 44	1 - 45	1 - 46	1 - 47	1 - 48
	Time	0 min	0 min 40 s	1 min 20 s	2 min	2 min 40 s	3 min 20 s	4 min	4 min 40 s	5 min 20 s	6 min	6 min 40 s	7 min 20 s	8 min	8 min 40 s	9 min 20 s	10 min	10 min 40 s	11 min 20 s	12 min	12 min 40 s	13 min 20 s	14 min	14 min 40 s	15 min 20 s	16 min	16 min 40 s	17 min 20 s	18 min	18 min 40 s	19 min 20 s	20 min	20 min 40 s	21 min 20 s	22 min	22 min 40 s	23 min 20 s	24 min	24 min 40 s	25 min 20 s	26 min	26 min 40 s	27 min 20 s	28 min	28 min 40 s	29 min 20 s	30 min	30 min 40 s	31 min 20 s
A20	Negative control	5.9	4.7	5.7	4.7	4.3	2.9	2.2	2	3.1	4.4	1.6	1.7	1.1	2.9	1.8	1.1	2	2.4	0.8	1.4	2.7	1.1	1.5	2.1	1.2	2.4	1.9	1.3	1.4	-0.049633	0.4	0.2	1.1	0.7	0.4	1.6	0.09982	1.2	0.3	-0.4	0.6	-0.2	0.8	2.1	0.7	-0.2	1.1	1
A21	Negative control	7.1	6	5.2	3.9	3.6	3.6	3.8	2.9	2.3	2.4	2.2	2.4	2.5	4.2	2.5	2.2	1.9	0.2	-0.1	2.4	2.5	1.4	1	0.6	0.9	1.2	0.3	1.5	1	1	-0.4	1.5	1	1.1	0.8	0.9	1.5	0.0245	1	0.3	-1.1	1.3	0.7	0.7	1.8	-0.6	1.5	0.9
A22	Negative control	3.8	5	5.4	4	3.3	2.8	2.2	1.6	2.2	1.3	0.2	1	1.2	1.2	1.7	1.6	0.097977	-1.5	-0.9	-0.8	-0.024726	-0.3	-0.2	-0.3	-0.5	-0.5	0.2	0.7	-1.1	0.2	-0.6	-0.2	0.05014	-1.2	-0.3	-0.5	-0.7	-1.1	-0.9	0.7	-0.7	-1.6	1	-0.3	-0.5	-0.9	-1.1	-0.3
B20	S422A	6.7	4.3	5.9	5	3.6	3.5	2.9	2.6	3.7	2.8	1.9	1.4	2.8	1.1	0.4	1.3	0.9	0.2	0.9	-0.4	-0.3	0.4	1.2	1.3	-0.7	-0.5	0.2	-0.051824	0.6	1.1	-0.4	0.6	-0.6	0.2	-0.6	-0.5	-0.8	-0.6	-0.8	0.5	0.026094	-0.9	-0.026074	-0.9	-0.7	-0.3	-0.4	-0.3
B21	S422A	4.4	4.4	3.7	2.5	3.7	2.2	2.2	1.4	0.8	1.6	-0.2	1.1	0.046172	0.4	-0.3	0.093751	-0.094202	-1.2	-1.3	-0.2	-1.3	-0.8	-1.5	-0.4	0.072557	-2.3	-2.5	-2.5	-0.4	-2.9	-0.4	1	-2	-0.2	-0.8	-1	-0.9	-1.6	-1.6	-1.4	-1	-0.7	0.074212	-1.2	-0.9	-2	-0.7	-2.7
B22	S422A	5.7	6	5.6	4.4	3.4	4.1	3.2	3.4	3.9	4.3	3.2	2.5	0.9	1.6	3.6	3.3	2.4	0.9	1.8	1	0.6	1.4	2.2	1.3	2.5	0.7	0.7	-0.049128	0.2	0.8	1.9	0.6	0.2	0.8	1.8	2.2	2.6	1.5	2.4	3.2	2	0.9	2.9	3	1.5	1.8	1.7	1.5
C20	T485	9.7	9.9	9.9	8.8	8.9	9.2	7.3	8.1	8.4	7.9	8.3	7.1	8.2	8.5	8.6	9	8.7	9.1	9.6	9.9	9.7	11.6	11.9	11.5	11.3	11	11.4	12.2	12.6	12.7	13	12.9	13.4	14	13	15.4	14.1	14.8	14.7	16.4	17.4	16.2	16.6	17.5	18.4	17.3	19.1	18.4
C21	T485	9.8	10	10.2	11.1	10.2	8.4	9.1	9.3	6.5	8.9	7.6	9	8.9	9.8	10.9	9.9	11.5	10.9	11.5	10.6	11.2	11.9	11.8	12	12.5	12	12.8	12.4	12.4	13.6	14.1	14.6	13.6	15.2	14.9	15.2	17.1	16	16.8	16.4	18	17.8	17.2	17.4	18.6	18.7	18.6	18
C22	T485	11.8	12.2	12.3	12	11.1	11.5	12.3	10.9	10.7	10.2	11.2	11.8	12.1	11.1	10.2	11.3	12.8	11.3	12.5	11.7	12.3	13.4	13.5	13.7	13.5	13.1	12.7	14.7	14.6	15.7	15.6	14.9	15.9	17	16.6	16.5	18.7	18.5	17.6	19	18.1	18.5	20.3	20.6	19.6	20.9	20.6	20.5
D20	T485M	11.7	11.2	13.2	13.2	12.3	11.7	13	13.9	15.3	12.9	14.6	15.6	15.7	15.8	17.3	15.9	17.5	18.7	19.9	19.2	19.6	19.7	21.7	21.6	22.3	22.7	23.2	25.3	24.7	25.4	25.9	25.9	27.2	29.6	28.9	30	30.1	29.7	31.4	31.9	32.5	32.6	32	33.8	33.9	34.8	36.3	36.2
D21	T485M	12.9	11.8	13.6	13.4	12.7	13	13.2	14.9	14.5	14.3	15	16.8	16.4	16.6	16.8	17.9	18	18.9	18.3	19.9	22.1	22	21.9	20.8	23	23.5	24	24.9	27.1	27.6	26.5	26.1	27.6	28.5	29.2	30.2	30.9	32	31.1	32.1	33.2	31.9	34.4	35.5	35.2	35.5	37.1	37.5
D22	T485M	12.1	12.5	11.9	11.7	12.9	12.1	12.7	13.8	14.3	12.6	14	14	14	14.9	15	16.4	18.5	17.6	18.2	19.3	20.3	20.6	21.2	22.4	22.5	23.5	24	23.5	24.5	25.1	26.4	25.7	26	27.3	29.6	27.6	29.2	30.3	30.7	32.7	31.8	31.5	33.4	34.1	34	35.1	36	35.2
E20	T485A	6	5.2	4.6	4.9	4.6	5.1	4.8	3.3	2.8	3.5	4.2	2.9	3.7	2.2	3.3	3.7	3.1	3	2.6	1.2	2.1	3.4	3.5	3	2.2	2.8	1.8	1.7	2.7	2.8	2	2.1	2.8	3.4	3.6	2.5	3.8	3.8	3.7	3.2	3.4	2.5	3.6	4.5	2.6	2.7	3.7	3.4
E21	T485A	5.7	5.6	6.9	6.1	3.7	5.2	4.6	3.6	4.1	3.6	2.8	3	3.3	2.9	3.6	2.4	1.7	1.6	0.5	2.4	2.4	0.8	2.2	0.8	3.2	1.9	1.7	0.9	1.6	1.3	1.8	2.2	0.9	2	1.4	2.1	0.8	1.7	2.1	1.1	2.9	2.1	1.8	2.3	2.5	4	3.4	1.6
E22	T485A	7.3	7.3	8.1	7.7	7.3	6.8	7	4.7	4.4	5.4	5.8	4.2	4.1	4.3	5	3.7	5.6	4.7	5.3	4.3	6.7	4	5.1	4.8	4.5	5.7	5	5.6	6	5.1	5.6	6.1	4.3	3.9	4.3	5.4	6.2	5.5	5.6	5.2	4.9	5.8	6.2	5.6	5.9	4.9	6.2	5.4
F20	iS466/A485	4.6	4.9	4.2	4.2	3.3	2.4	2.7	2.2	3.1	3.4	1.7	2.3	1.1	0.9	1.2	1.6	1.5	0.6	0.2	0.3	0.7	0.2	0.6	-0.5	-0.3	0.2	1.2	0.4	-0.5	1.4	1.9	0.6	1.2	0.074134	1.2	-0.3	0.4	0.8	1.4	-0.2	0.9	1.8	1.3	0.6	0.6	1.3	1.9	1
F21	iS466/A485	6.2	5.9	6.2	4.1	3.5	4	3.2	2.5	1.6	1.9	1.1	1.3	1.2	1.3	0.2	-0.3	-0.8	0.7	0.8	0.4	-0.072916	-0.8	1	-0.6	-0.8	-0.1	-0.3	0.4	-0.8	-1.3	-0.9	-0.8	-0.4	-1.1	-0.3	-0.7	-1.1	-1.2	-0.9	0.3	-0.4	-0.5	-0.097466	0.5	-0.2	0.7	-1.2	-1.1
F22	iS466/A485	4.3	4.2	4.8	5.2	4.4	3.1	2.7	2.9	2.2	2.3	1.3	1.8	1	1.3	0.9	1	-1.3	-0.4	0.9	0.6	-0.095443	0.5	1.2	0.3	0.8	0.8	-0.1	-0.3	0.5	1.6	0.1	-0.6	-0.4	-0.048607	0.5	1.3	0.3	1	-0.2	0.9	0.6	1.3	0.2	-1	0.2	1.4	0.2	0.9
G20	iS466	5.6	5.9	5.3	3.6	3.2	3.7	4.7	3.7	4.1	3.9	3.3	3.6	4	3.5	2.7	3.6	3.2	2.5	3.8	3.4	2.3	3.3	3.7	2.8	2.3	4.1	5	4.3	4.3	4.9	3.9	3.9	5.2	3.8	3.7	5.2	4.4	4.5	5.4	5.6	5.7	5.1	5.7	5.7	5.8	5.8	6.6	6.7
G21	iS466	6.9	4.7	5.7	4.3	4.3	3.5	3.6	3.5	3.6	3.3	2.7	2.6	3.9	3.4	2.1	2.3	3.3	2.6	3.7	3	2.8	5	3.5	4.1	4.3	3.3	4.3	4.6	4.3	5.9	4.6	5.6	3.5	4.5	5	4.6	5.3	5.4	5.8	5.8	6.6	6.1	7.6	6.6	7.3	6.7	6.8	7.7
G22	iS466	5.8	6.7	5.6	4.4	4.2	3.8	2.8	2.7	4.2	3.2	1.9	3.1	2.9	1.9	3.4	2.5	2.2	2.9	3.2	3.2	3.4	3.5	3.3	5	5.8	3.9	4.4	4.5	4.7	4.3	5.1	4.9	4.5	4.9	4.5	5.3	5.7	6.3	6.1	6.1	6.9	5.7	6.1	7	6.5	6.6	7.9	6.1
Bocillin assays for statistical analysis
Kinetic Bocillin assays for measuring the rate (slope/min) of penG binding to T485, L56I, I83V, D285N, N289K and E291K
Range used in the calculation of the slope: 4-32 min
PBP5	Rep1	Rep2	Rep3	Average	STDEV
T485	0.8	0.81	0.74	0.783333	0.0378594
L56I	0.78	0.8	0.72	0.766667	0.0416333
I83V	0.75	0.78	0.79	0.773333	0.0208167
D285N	0.74	0.79	0.67	0.733333	0.0602771
N289K	0.76	0.78	0.65	0.73	0.07
E291K	0.85	0.85	0.87	0.856667	0.011547
Kinetic Bocillin assays for measuring the rate (slope/min) of penG binding to T485, S422A, T485M, T485A, iS466 T485A and iS466
Range used in the calculation of the slope: 4-32 min
PBP5	Rep1	Rep2	Rep3	Average	STDEV
S422A	-0.01	0.01	-0.02	-0.00666667	0.0152753
T485	0.53	0.5	0.49	0.506667	0.0208167
M485	1.02	1	0.96	0.993333	0.0305505
A485	0.09	0.1	0.08	0.09	0.01
iS466 A485	0.06	0.03	0.02	0.0366667	0.0208167
iS466	0.28	0.24	0.22	0.246667	0.0305505
One Way Analysis of Variance	Friday, August 12, 2022 12:36:40 PM
Data source: Data 2 in Notebook1
Normality Test (Shapiro-Wilk):	Passed
Equal Variance Test (Brown-Forsythe):	Passed
Group Name	N	Mean	SEM
T485		0	0.0379
L56I		0	0.0416
I83V		0	0.0208
D285N		0	0.0603
N289K		0	0.07
E291K		0	0.0115
Source of Variation	DF	MS	P
Between Groups		0.0317	3.101
Residual		12	0.00204
Total		17
The differences in the mean values among the treatment groups are not great enough to exclude the possibility that the difference is due to random sampling variability; there is not a statistically significant difference (P = 0.050).
Power of performed test with alpha = 0.050: 0.491
The power of the performed test (0.491) is below the desired power of 0.800.
Less than desired power indicates you are less likely to detect a difference when one actually exists. Negative results should be interpreted cautiously.
One Way Analysis of Variance	Monday, November 21, 2022 9:21:07 AM
Data source: Data 3 in Bocillin_kinetic_assay_statistic
Normality Test (Shapiro-Wilk):	Passed	(P = 0.682)
Equal Variance Test (Brown-Forsythe):	Passed	(P = 0.533)
Group Name	N	Missing	Mean	Std Dev	SEM
T485	3	0	0.507	0.0208	0.012
S422A	3	0	-0.00667	0.0153	0.00882
M485	3	0	0.993	0.0306	0.0176
A485	3	0	0.09	0.01	0.00577
iS466A485	3	0	0.0367	0.0208	0.012
iS466	3	0	0.247	0.0306	0.0176
Source of Variation	DF	SS	MS	F	P
Between Groups	5	2.199	0.44	860.496	<0.001
Residual	12	0.00613	0.000511
Total	17	2.205
The differences in the mean values among the treatment groups are greater than would be expected by chance; there is a statistically significant difference (P = <0.001).
Power of performed test with alpha = 0.050: 1.000
All Pairwise Multiple Comparison Procedures (Holm-Sidak method):
Overall significance level = 0.05
Comparisons for factor:
Comparison	Diff of Means	t	P	P<0.050
M485 vs. S422A	1	54.174	<0.001	Yes
M485 vs. iS466A485	0.957	51.826	<0.001	Yes
M485 vs. A485	0.903	48.937	<0.001	Yes
M485 vs. iS466	0.747	40.45	<0.001	Yes
T485 vs. S422A	0.513	27.809	<0.001	Yes
M485 vs. T485	0.487	26.365	<0.001	Yes
T485 vs. iS466A485	0.47	25.462	<0.001	Yes
T485 vs. A485	0.417	22.572	<0.001	Yes
T485 vs. iS466	0.26	14.085	<0.001	Yes
iS466 vs. S422A	0.253	13.724	<0.001	Yes
iS466 vs. iS466A485	0.21	11.376	<0.001	Yes
iS466 vs. A485	0.157	8.487	<0.001	Yes
A485 vs. S422A	0.0967	5.237	<0.001	Yes
A485 vs. iS466A485	0.0533	2.889	0.027	Yes
iS466A485 vs. S422A	0.0433	2.348	0.037	Yes
[truncated: 52 more columns]

[truncated: 5 more sheets: Fig S9, Fig S10, Table S3,S4, Fig S12, Table S3,S4, Fig S14A,S14B, Fig S16, Table S3, S4]
